# Supplementary material for: (m-Phenyl­enedimethyl­ene)diammonium dichloride
Source: Acta Crystallogr Sect E Struct Rep Online. 2008 Oct 4;64(Pt 11):o2060. doi: 10.1107/S1600536808031334 (PMC2959707; doi:10.1107/S1600536808031334)
Supplement: Supplementary file 1 [file e-64-o2060-sup1.cif]

##############################################################################
###                                                                        ###
###        Electronic paper (Acta Crystallographica Section E)             ###
###                                                                        ###
##############################################################################
#                                                                            #
# This CIF contains the data in a paper accepted for publication in Acta     #
# Crystallographica Section E. It conforms to the requirements of Notes      #
# for Authors for Section E, and has been peer reviewed under the auspices   #
# of the IUCr Commission on Journals.                                        #
#                                                                            #
# Full details of the Crystallographic Information File format               #
# are given in the paper "The Crystallographic Information File (CIF):       #
# a New Standard Archive File for Crystallography" by S. R. Hall, F. H.      #
# Allen and I. D. Brown [Acta Cryst. (1991), A47, 655-685].                  #
#                                                                            #
# The current version of the core CIF dictionary is obtainable from          #
# ftp://ftp.iucr.org/pub/cif_core.dic. The current version number is 2.4.    #
#                                                                            #
# Software is freely available for graphical display of the structure(s) in  #
# this CIF.  For information consult the CIF home page http://www.iucr.org/  #
# cif/home.html                                                              #
#                                                                            #
# This file may be used for bona fide research purposes within the           #
# scientific community so long as proper attribution is given to the journal # 
# article from which it was obtained.                                        #
#                                                                            #
##############################################################################
                                             
data_I
_audit_creation_method     SHELXL97
_chemical_name_systematic
;
(m-Phenylenedimethylene)diammonium dichloride
;
_chemical_name_common     'm-Xylylenediamine dihydrochloride'
_chemical_formula_moiety     'C8 H14 N2 2+ , 2Cl -'
_chemical_formula_sum     'C8 H14 Cl2 N2'
_chemical_formula_iupac     'C8 H14 N2 2+ , 2Cl -'
_chemical_formula_weight     209.11
_chemical_melting_point     ?
_symmetry_cell_setting     monoclinic
_symmetry_space_group_name_H-M     'C 2/c'
_symmetry_space_group_name_Hall     -c/2yc
loop_
    _symmetry_equiv_pos_as_xyz
    'x, y, z'
    '-x, y, -z+1/2'
    'x+1/2, y+1/2, z'
    '-x+1/2, y+1/2, -z+1/2'
    '-x, -y, -z'
    'x, -y, z-1/2'
    '-x+1/2, -y+1/2, -z'
    'x+1/2, -y+1/2, z-1/2'
_cell_length_a     27.5859(18)
_cell_length_b     13.1594(14)
_cell_length_c     8.8324(6)
_cell_angle_alpha     90.00
_cell_angle_beta     103.5390(10)
_cell_angle_gamma     90.00
_cell_volume     3117.2(4)
_cell_formula_units_Z     12
_cell_measurement_reflns_used     6157
_cell_measurement_theta_min     2.75
_cell_measurement_theta_max     27.77
_cell_measurement_temperature     298(2)
_exptl_crystal_description     block
_exptl_crystal_colour     colourless
_exptl_crystal_size_max     0.20
_exptl_crystal_size_mid     0.10
_exptl_crystal_size_min     0.10
_exptl_crystal_density_diffrn     1.337
_exptl_crystal_density_meas     ?
_exptl_crystal_density_method     'not measured'
_exptl_crystal_F_000     1320
_exptl_absorpt_coefficient_mu     0.576
_exptl_absorpt_correction_type     multi-scan
_exptl_absorpt_process_details     '(SADABS; Sheldrick, 1997)'
_exptl_absorpt_correction_T_min     0.8935
_exptl_absorpt_correction_T_max     0.9447
_exptl_special_details
;
;
_diffrn_ambient_temperature     298(2)
_diffrn_radiation_type     MoK\a
_diffrn_radiation_wavelength     0.71073
_diffrn_radiation_source     'fine-focus sealed tube'
_diffrn_radiation_monochromator     graphite
_diffrn_measurement_device_type     'Bruker SMART CCD area-detector'
_diffrn_measurement_method     '\f and \w'
_diffrn_detector_area_resol_mean     ?
_diffrn_reflns_number     14623
_diffrn_reflns_av_R_equivalents     0.1026
_diffrn_reflns_av_sigmaI/netI     0.0565
_diffrn_reflns_theta_min     1.52
_diffrn_reflns_theta_max     26.00
_diffrn_reflns_theta_full     26.00
_diffrn_measured_fraction_theta_max     1.000
_diffrn_measured_fraction_theta_full     1.000
_diffrn_reflns_limit_h_min     -33
_diffrn_reflns_limit_h_max     33
_diffrn_reflns_limit_k_min     -14
_diffrn_reflns_limit_k_max     16
_diffrn_reflns_limit_l_min     -10
_diffrn_reflns_limit_l_max     10
_diffrn_standards_number     ?
_diffrn_standards_interval_count     ?
_diffrn_standards_interval_time     ?
_diffrn_standards_decay_%     ?
_refine_special_details
;
 Refinement of F^2^ against ALL reflections.  The weighted R-factor wR and
 goodness of fit S are based on F^2^, conventional R-factors R are based
 on F, with F set to zero for negative F^2^. The threshold expression of
 F^2^ > 2sigma(F^2^) is used only for calculating R-factors(gt) etc. and is
 not relevant to the choice of reflections for refinement.  R-factors based
 on F^2^ are statistically about twice as large as those based on F, and R-
 factors based on ALL data will be even larger.
;
_reflns_number_total     3066
_reflns_number_gt     2615
_reflns_threshold_expression     I>2\s(I)
_refine_ls_structure_factor_coef     Fsqd
_refine_ls_matrix_type     full
_refine_ls_R_factor_all     0.0489
_refine_ls_R_factor_gt     0.0431
_refine_ls_wR_factor_gt     0.1145
_refine_ls_wR_factor_ref     0.1184
_refine_ls_goodness_of_fit_ref     1.060
_refine_ls_restrained_S_all     1.062
_refine_ls_number_reflns     3066
_refine_ls_number_parameters     191
_refine_ls_number_restraints     9
_refine_ls_hydrogen_treatment     mixed
_refine_ls_weighting_scheme     calc
_refine_ls_weighting_details
               'calc w = 1/[\s^2^(Fo^2^)+(0.0717P)^2^] where P=(Fo^2^+2Fc^2^)/3'
_atom_sites_solution_hydrogens     geom
_atom_sites_solution_primary     direct
_atom_sites_solution_secondary     difmap
_refine_ls_shift/su_max     0.001
_refine_ls_shift/su_mean     0.000
_refine_diff_density_max     0.361
_refine_diff_density_min     -0.314
_refine_ls_extinction_method     none
_refine_ls_extinction_coef     ?
loop_
    _atom_type_symbol
    _atom_type_description
    _atom_type_scat_dispersion_real
    _atom_type_scat_dispersion_imag
    _atom_type_scat_source
    'C' 'C' 0.0033 0.0016
                         'International Tables Vol C Tables 4.2.6.8 and 6.1.1.4'
    'H' 'H' 0.0000 0.0000
                         'International Tables Vol C Tables 4.2.6.8 and 6.1.1.4'
    'N' 'N' 0.0061 0.0033
                         'International Tables Vol C Tables 4.2.6.8 and 6.1.1.4'
    'Cl' 'Cl' 0.1484 0.1585
                         'International Tables Vol C Tables 4.2.6.8 and 6.1.1.4'
_computing_data_collection     'SMART (Bruker, 2001)'
_computing_cell_refinement     'SAINT (Bruker, 1999)'
_computing_data_reduction     'SAINT (Bruker, 1999)'
_computing_structure_solution     'SHELXS97 (Sheldrick, 2008)'
_computing_structure_refinement     'SHELXL97 (Sheldrick, 2008)'
_computing_molecular_graphics     'SHELXTL (Sheldrick, 2008)'
_computing_publication_material     'SHELXTL (Sheldrick, 2008)'
loop_
    _atom_site_type_symbol
    _atom_site_label
    _atom_site_fract_x
    _atom_site_fract_y
    _atom_site_fract_z
    _atom_site_U_iso_or_equiv
    _atom_site_adp_type
    _atom_site_calc_flag
    _atom_site_refinement_flags
    _atom_site_occupancy
    _atom_site_disorder_assembly
    _atom_site_disorder_group
    C C1 0.27771(7) 0.50258(14) -0.0022(2) 0.0355(4) Uani d . 1 . .
    C C2 0.26673(7) 0.60114(16) 0.0327(2) 0.0414(5) Uani d . 1 . .
    H H2 0.2856 0.6547 0.0089 0.050 Uiso calc R 1 . .
    C C3 0.22778(7) 0.62046(16) 0.1031(2) 0.0438(5) Uani d . 1 . .
    H H3 0.2206 0.6870 0.1261 0.053 Uiso calc R 1 . .
    C C4 0.19964(7) 0.54155(16) 0.1392(2) 0.0398(5) Uani d . 1 . .
    H H4 0.1735 0.5549 0.1865 0.048 Uiso calc R 1 . .
    C C5 0.21012(6) 0.44213(14) 0.1052(2) 0.0341(4) Uani d . 1 . .
    C C6 0.24907(7) 0.42332(14) 0.0342(2) 0.0355(4) Uani d . 1 . .
    H H6 0.2561 0.3569 0.0106 0.043 Uiso calc R 1 . .
    C C7 0.31958(8) 0.48207(17) -0.0814(2) 0.0447(5) Uani d . 1 . .
    H H7A 0.3118 0.4215 -0.1450 0.054 Uiso calc R 1 . .
    H H7B 0.3220 0.5384 -0.1500 0.054 Uiso calc R 1 . .
    C C8 0.18156(7) 0.35486(16) 0.1535(3) 0.0458(5) Uani d . 1 . .
    H H8A 0.1995 0.2922 0.1469 0.055 Uiso calc R 1 . .
    H H8B 0.1802 0.3642 0.2613 0.055 Uiso calc R 1 . .
    C C9 0.00722(7) 0.23186(15) 0.6209(2) 0.0349(4) Uani d . 1 . .
    C C10 0.00730(8) 0.12695(16) 0.6221(3) 0.0466(5) Uani d . 1 . .
    H H10 0.0123 0.0915 0.5360 0.056 Uiso calc R 1 . .
    C C11 0.0000 0.0741(2) 0.7500 0.0553(8) Uani d S 1 . .
    H H11 0.0000 0.0034 0.7500 0.066 Uiso calc SR 1 . .
    C C12 0.0000 0.2839(2) 0.7500 0.0349(6) Uani d S 1 . .
    H H12 0.0000 0.3546 0.7500 0.042 Uiso calc SR 1 . .
    C C13 0.01564(8) 0.28914(19) 0.4806(3) 0.0483(5) Uani d . 1 . .
    H H13A 0.0100 0.2439 0.3915 0.058 Uiso calc R 1 . .
    H H13B -0.0081 0.3446 0.4561 0.058 Uiso calc R 1 . .
    Cl Cl1 0.08043(2) 0.50782(4) 0.76455(6) 0.04504(18) Uani d . 1 . .
    Cl Cl2 0.35181(2) 0.28315(4) 0.23278(6) 0.04852(19) Uani d . 1 . .
    Cl Cl3 0.094656(19) 0.15614(4) 0.24153(6) 0.04295(18) Uani d . 1 . .
    N N1 0.36851(6) 0.46791(14) 0.0298(2) 0.0375(4) Uani d D 1 . .
    H H1C 0.3787(8) 0.5257(13) 0.078(3) 0.045 Uiso d D 1 . .
    H H1A 0.3894(7) 0.4518(17) -0.025(2) 0.045 Uiso d D 1 . .
    H H1B 0.3683(8) 0.4230(15) 0.102(2) 0.045 Uiso d D 1 . .
    N N2 0.13028(7) 0.34496(14) 0.0574(2) 0.0433(4) Uani d D 1 . .
    H H2A 0.1269(9) 0.3278(17) -0.036(2) 0.052 Uiso d D 1 . .
    H H2B 0.1123(8) 0.3989(15) 0.050(3) 0.052 Uiso d D 1 . .
    H H2C 0.1129(8) 0.2921(15) 0.090(3) 0.052 Uiso d D 1 . .
    N N3 0.06651(7) 0.32989(15) 0.5100(2) 0.0433(4) Uani d D 1 . .
    H H3C 0.0906(7) 0.2890(16) 0.557(3) 0.052 Uiso d D 1 . .
    H H3A 0.0729(8) 0.3619(17) 0.430(2) 0.052 Uiso d D 1 . .
    H H3B 0.0690(8) 0.3733(16) 0.587(2) 0.052 Uiso d D 1 . .
loop_
    _atom_site_aniso_label
    _atom_site_aniso_U_11
    _atom_site_aniso_U_22
    _atom_site_aniso_U_33
    _atom_site_aniso_U_12
    _atom_site_aniso_U_13
    _atom_site_aniso_U_23
    C1 0.0337(10) 0.0412(11) 0.0320(10) 0.0014(8) 0.0086(8) 0.0026(8)
    C2 0.0419(11) 0.0340(11) 0.0477(11) -0.0020(9) 0.0093(9) 0.0080(9)
    C3 0.0437(11) 0.0300(11) 0.0564(13) 0.0065(9) 0.0093(10) 0.0010(9)
    C4 0.0348(10) 0.0394(11) 0.0465(11) 0.0074(8) 0.0121(9) 0.0002(9)
    C5 0.0312(9) 0.0350(11) 0.0351(10) -0.0009(8) 0.0060(8) 0.0031(8)
    C6 0.0383(10) 0.0304(10) 0.0373(10) 0.0049(8) 0.0080(8) -0.0016(8)
    C7 0.0441(12) 0.0572(14) 0.0357(11) 0.0029(10) 0.0155(10) 0.0038(9)
    C8 0.0410(11) 0.0424(12) 0.0537(13) -0.0015(9) 0.0106(10) 0.0110(10)
    C9 0.0297(9) 0.0420(12) 0.0345(10) -0.0004(8) 0.0103(8) 0.0021(8)
    C10 0.0534(12) 0.0404(13) 0.0487(13) 0.0014(10) 0.0174(10) -0.0118(10)
    C11 0.070(2) 0.0306(16) 0.067(2) 0.000 0.0181(18) 0.000
    C12 0.0321(13) 0.0293(14) 0.0460(16) 0.000 0.0148(12) 0.000
    C13 0.0415(11) 0.0678(16) 0.0373(11) -0.0028(10) 0.0126(9) 0.0077(10)
    Cl1 0.0547(3) 0.0370(3) 0.0492(3) -0.0046(2) 0.0237(3) -0.0082(2)
    Cl2 0.0507(3) 0.0449(3) 0.0514(3) 0.0066(2) 0.0148(3) 0.0119(2)
    Cl3 0.0483(3) 0.0368(3) 0.0480(3) 0.0090(2) 0.0199(3) 0.0070(2)
    N1 0.0371(9) 0.0345(9) 0.0450(10) -0.0037(7) 0.0179(8) -0.0048(7)
    N2 0.0414(10) 0.0364(10) 0.0530(11) -0.0058(8) 0.0132(9) 0.0012(8)
    N3 0.0455(10) 0.0417(11) 0.0438(11) -0.0037(8) 0.0130(9) 0.0101(8)
_geom_special_details
;
 All esds (except the esd in the dihedral angle between two l.s. planes)
 are estimated using the full covariance matrix.  The cell esds are taken
 into account individually in the estimation of esds in distances, angles
 and torsion angles; correlations between esds in cell parameters are only
 used when they are defined by crystal symmetry.  An approximate (isotropic)
 treatment of cell esds is used for estimating esds involving l.s. planes.
;
loop_
    _geom_bond_atom_site_label_1
    _geom_bond_atom_site_label_2
    _geom_bond_site_symmetry_2
    _geom_bond_distance
    _geom_bond_publ_flag
    C1 C2 . 1.383(3) ?
    C1 C6 . 1.391(3) ?
    C1 C7 . 1.508(3) ?
    C2 C3 . 1.385(3) ?
    C2 H2 . 0.9300 ?
    C3 C4 . 1.378(3) ?
    C3 H3 . 0.9300 ?
    C4 C5 . 1.388(3) ?
    C4 H4 . 0.9300 ?
    C5 C6 . 1.387(2) ?
    C5 C8 . 1.510(3) ?
    C6 H6 . 0.9300 ?
    C7 N1 . 1.483(3) ?
    C7 H7A . 0.9700 ?
    C7 H7B . 0.9700 ?
    C8 N2 . 1.475(3) ?
    C8 H8A . 0.9700 ?
    C8 H8B . 0.9700 ?
    C9 C10 . 1.381(3) ?
    C9 C12 . 1.384(2) ?
    C9 C13 . 1.514(3) ?
    C10 C11 . 1.381(3) ?
    C10 H10 . 0.9300 ?
    C11 C10 2_556 1.381(3) ?
    C11 H11 . 0.9300 ?
    C12 C9 2_556 1.384(2) ?
    C12 H12 . 0.9300 ?
    C13 N3 . 1.468(3) ?
    C13 H13A . 0.9700 ?
    C13 H13B . 0.9700 ?
    N1 H1C . 0.884(15) ?
    N1 H1A . 0.858(16) ?
    N1 H1B . 0.869(15) ?
    N2 H2A . 0.842(16) ?
    N2 H2B . 0.860(16) ?
    N2 H2C . 0.927(16) ?
    N3 H3C . 0.880(17) ?
    N3 H3A . 0.877(16) ?
    N3 H3B . 0.878(16) ?
loop_
    _geom_angle_atom_site_label_1
    _geom_angle_atom_site_label_2
    _geom_angle_atom_site_label_3
    _geom_angle_site_symmetry_1
    _geom_angle_site_symmetry_3
    _geom_angle
    _geom_angle_publ_flag
    C2 C1 C6 . . 119.05(17) ?
    C2 C1 C7 . . 120.19(17) ?
    C6 C1 C7 . . 120.75(17) ?
    C1 C2 C3 . . 120.39(18) ?
    C1 C2 H2 . . 119.8 ?
    C3 C2 H2 . . 119.8 ?
    C4 C3 C2 . . 120.25(19) ?
    C4 C3 H3 . . 119.9 ?
    C2 C3 H3 . . 119.9 ?
    C3 C4 C5 . . 120.21(17) ?
    C3 C4 H4 . . 119.9 ?
    C5 C4 H4 . . 119.9 ?
    C6 C5 C4 . . 119.26(17) ?
    C6 C5 C8 . . 120.17(17) ?
    C4 C5 C8 . . 120.46(17) ?
    C5 C6 C1 . . 120.85(17) ?
    C5 C6 H6 . . 119.6 ?
    C1 C6 H6 . . 119.6 ?
    N1 C7 C1 . . 113.13(16) ?
    N1 C7 H7A . . 109.0 ?
    C1 C7 H7A . . 109.0 ?
    N1 C7 H7B . . 109.0 ?
    C1 C7 H7B . . 109.0 ?
    H7A C7 H7B . . 107.8 ?
    N2 C8 C5 . . 113.48(17) ?
    N2 C8 H8A . . 108.9 ?
    C5 C8 H8A . . 108.9 ?
    N2 C8 H8B . . 108.9 ?
    C5 C8 H8B . . 108.9 ?
    H8A C8 H8B . . 107.7 ?
    C10 C9 C12 . . 119.27(18) ?
    C10 C9 C13 . . 120.27(18) ?
    C12 C9 C13 . . 120.5(2) ?
    C9 C10 C11 . . 120.7(2) ?
    C9 C10 H10 . . 119.7 ?
    C11 C10 H10 . . 119.7 ?
    C10 C11 C10 . 2_556 119.5(3) ?
    C10 C11 H11 . . 120.2 ?
    C10 C11 H11 2_556 . 120.2 ?
    C9 C12 C9 . 2_556 120.6(3) ?
    C9 C12 H12 . . 119.7 ?
    C9 C12 H12 2_556 . 119.7 ?
    N3 C13 C9 . . 111.14(18) ?
    N3 C13 H13A . . 109.4 ?
    C9 C13 H13A . . 109.4 ?
    N3 C13 H13B . . 109.4 ?
    C9 C13 H13B . . 109.4 ?
    H13A C13 H13B . . 108.0 ?
    C7 N1 H1C . . 110.3(15) ?
    C7 N1 H1A . . 106.6(15) ?
    H1C N1 H1A . . 108(2) ?
    C7 N1 H1B . . 114.1(14) ?
    H1C N1 H1B . . 107(2) ?
    H1A N1 H1B . . 111(2) ?
    C8 N2 H2A . . 117.4(18) ?
    C8 N2 H2B . . 115.4(16) ?
    H2A N2 H2B . . 103(2) ?
    C8 N2 H2C . . 112.6(15) ?
    H2A N2 H2C . . 99(2) ?
    H2B N2 H2C . . 108(2) ?
    C13 N3 H3C . . 116.4(16) ?
    C13 N3 H3A . . 113.4(16) ?
    H3C N3 H3A . . 114(2) ?
    C13 N3 H3B . . 105.8(15) ?
    H3C N3 H3B . . 97(2) ?
    H3A N3 H3B . . 109(2) ?
loop_
    _geom_torsion_atom_site_label_1
    _geom_torsion_atom_site_label_2
    _geom_torsion_atom_site_label_3
    _geom_torsion_atom_site_label_4
    _geom_torsion_site_symmetry_1
    _geom_torsion_site_symmetry_2
    _geom_torsion_site_symmetry_3
    _geom_torsion_site_symmetry_4
    _geom_torsion
    _geom_torsion_publ_flag
    C6 C1 C2 C3 . . . . 0.0(3) ?
    C7 C1 C2 C3 . . . . 178.93(19) ?
    C1 C2 C3 C4 . . . . 0.1(3) ?
    C2 C3 C4 C5 . . . . 0.0(3) ?
    C3 C4 C5 C6 . . . . -0.2(3) ?
    C3 C4 C5 C8 . . . . 176.14(19) ?
    C4 C5 C6 C1 . . . . 0.4(3) ?
    C8 C5 C6 C1 . . . . -175.99(18) ?
    C2 C1 C6 C5 . . . . -0.3(3) ?
    C7 C1 C6 C5 . . . . -179.17(18) ?
    C2 C1 C7 N1 . . . . 88.9(2) ?
    C6 C1 C7 N1 . . . . -92.2(2) ?
    C6 C5 C8 N2 . . . . -109.5(2) ?
    C4 C5 C8 N2 . . . . 74.2(2) ?
    C12 C9 C10 C11 . . . . 0.4(3) ?
    C13 C9 C10 C11 . . . . 179.56(17) ?
    C9 C10 C11 C10 . . . 2_556 -0.18(13) ?
    C10 C9 C12 C9 . . . 2_556 -0.18(13) ?
    C13 C9 C12 C9 . . . 2_556 -179.4(2) ?
    C10 C9 C13 N3 . . . . -103.1(2) ?
    C12 C9 C13 N3 . . . . 76.1(2) ?
loop_
    _geom_hbond_atom_site_label_D
    _geom_hbond_atom_site_label_H
    _geom_hbond_atom_site_label_A
    _geom_hbond_site_symmetry_A
    _geom_hbond_distance_DH
    _geom_hbond_distance_HA
    _geom_hbond_distance_DA
    _geom_hbond_angle_DHA
    N3 H3B Cl1 . 0.878(16) 2.338(16) 3.206(2) 170(2)
    N2 H2C Cl3 . 0.927(16) 2.360(17) 3.2453(19) 160(2)
    N1 H1B Cl2 . 0.869(15) 2.276(17) 3.1186(18) 163(2)
    N3 H3C Cl2 7_556 0.880(17) 2.343(19) 3.171(2) 157(2)
    N2 H2B Cl1 6_565 0.860(16) 2.58(2) 3.189(2) 129.0(19)
    N1 H1C Cl3 4 0.884(15) 2.341(17) 3.2071(18) 166(2)
    N2 H2A Cl2 7 0.842(16) 2.442(18) 3.201(2) 150(2)
    N1 H1A Cl3 7 0.858(16) 2.506(18) 3.2527(17) 146.0(19)
data_global
_journal_date_recd_electronic     2008-09-22
_journal_date_accepted     2008-09-27
_journal_name_full     'Acta Crystallographica, Section E'
_journal_year     2008
_journal_volume     64
_journal_issue     11
_journal_page_first     o2060
_journal_page_last     o2060
_journal_paper_category     QO
_journal_coeditor_code     CV2456
_publ_contact_author_name     'Professor Hua Cheng'
_publ_contact_author_address
;
Department of Chemistry and Biology
Xiangfan University
Xiangfan 441053
People's Republic of China
;
_publ_contact_author_email     chenghua510@yahoo.com.cn
_publ_contact_author_fax     ?
_publ_contact_author_phone     ?
_publ_section_title
;
(<i>m</i>-Phenylenedimethylene)diammonium dichloride
;
loop_
    _publ_author_name
    _publ_author_address
    'Cheng, Hua'
;
Department of Chemistry and Biology
Xiangfan University
Xiangfan 441053
People's Republic of China
;
    'Li, Huisheng'
;
Department of Chemistry and Biology
Xiangfan University
Xiangfan 441053
People's Republic of China
;
