# Supplementary material for: (m-Phenyl­enedimethyl­ene)diammonium dichloride
Source: Acta Crystallogr Sect E Struct Rep Online. 2008 Oct 4;64(Pt 11):o2060. doi: 10.1107/S1600536808031334 (PMC2959707; doi:10.1107/S1600536808031334)
Supplement: Supplementary file 2 [file e-64-o2060-Isup2.hkl]

# 
# h,k,l, Fc-squared, Fo-squared, sigma(Fo-squared) and status flag 
# 
data_I
_shelx_title ' 080904am in C2/c' 
_shelx_refln_list_code          4 
_shelx_F_calc_maximum      360.44 
_exptl_crystal_F_000      1320.00 
_reflns_d_resolution_high  0.8107 
 
loop_ 
 _symmetry_equiv_pos_as_xyz 
 'x, y, z' 
 '-x, y, -z+1/2' 
 'x+1/2, y+1/2, z' 
 '-x+1/2, y+1/2, -z+1/2' 
 '-x, -y, -z' 
 'x, -y, z-1/2' 
 '-x+1/2, -y+1/2, -z' 
 'x+1/2, -y+1/2, z-1/2' 
 
_cell_length_a    27.5859 
_cell_length_b    13.1594 
_cell_length_c     8.8324 
_cell_angle_alpha  90.000 
_cell_angle_beta  103.539 
_cell_angle_gamma  90.000 
 
_shelx_F_squared_multiplier     1.000 
 
loop_ 
 _refln_index_h 
 _refln_index_k 
 _refln_index_l 
 _refln_F_squared_calc 
 _refln_F_squared_meas 
 _refln_F_squared_sigma 
 _refln_observed_status 
   2   0   0      589.95      196.04     71.32 o 
   4   0   0      614.64      706.45     30.00 o 
   6   0   0      971.26     1040.75     38.02 o 
   8   0   0    15590.50    17171.88    572.23 o 
  10   0   0    17803.90    20241.65    862.86 o 
  12   0   0    25144.55    27717.33   1146.97 o 
  14   0   0    24071.49    27210.24   1022.11 o 
  16   0   0       24.34       46.40      8.93 o 
  18   0   0     3332.85     3998.87    173.59 o 
  20   0   0      216.22      206.53     18.16 o 
  22   0   0     4369.99     4385.71    226.69 o 
  24   0   0        0.54       -5.52      8.85 o 
  26   0   0        2.92        2.71     11.47 o 
  28   0   0       58.55       55.88     19.09 o 
  30   0   0       75.48      112.40     25.24 o 
  32   0   0       97.47       89.62     25.23 o 
   1   1   0      221.65      173.93     57.38 o 
   3   1   0      137.14      204.32      7.64 o 
   5   1   0     1477.10     1479.17     67.80 o 
   7   1   0    38216.90    42675.85   1700.52 o 
   9   1   0     6605.22     7309.82    203.84 o 
  11   1   0     1209.96     1258.44     32.89 o 
  13   1   0      186.65      154.94      8.75 o 
  15   1   0     4372.65     5027.06     94.09 o 
  17   1   0     1478.44     1547.16     32.76 o 
  19   1   0     1022.13      905.11     51.66 o 
  21   1   0     3295.47     3440.34    110.45 o 
  23   1   0       80.71       81.24     12.04 o 
  25   1   0     1982.24     2099.07     96.72 o 
  27   1   0       25.91       48.61     11.43 o 
  29   1   0        0.21       -1.86      9.54 o 
  31   1   0      569.96      555.75     32.47 o 
  33   1   0      114.17      143.66     22.34 o 
   0   2   0     3043.25     3569.42    103.80 o 
   2   2   0    32078.58    33665.71   2188.39 o 
   4   2   0     1517.96     2047.21     70.60 o 
   6   2   0    34466.91    39595.86   1144.00 o 
   8   2   0    17175.03    19360.58    638.14 o 
  10   2   0     3206.59     3483.43    100.28 o 
  12   2   0      728.95      812.69     20.23 o 
  14   2   0      392.33      412.87     15.78 o 
  16   2   0      820.19      809.88     20.40 o 
  18   2   0     1147.90     1078.31     28.70 o 
  20   2   0     7442.31     7629.87    268.33 o 
  22   2   0        1.69        5.70      5.36 o 
  24   2   0     3296.84     3264.22    140.62 o 
  26   2   0       18.37       22.44      8.88 o 
  28   2   0       17.64       21.62     10.67 o 
  30   2   0       20.96       20.51     12.04 o 
  32   2   0      178.75      176.77     23.32 o 
   1   3   0     4549.22     7484.56    236.27 o 
   3   3   0     1431.44     1160.64    100.95 o 
   5   3   0    25667.56    31217.23   1253.31 o 
   7   3   0     8071.01     8743.28    279.11 o 
   9   3   0      286.66      336.43     16.44 o 
  11   3   0    16370.78    16447.88    560.77 o 
  13   3   0     8348.80     8442.35    213.34 o 
  15   3   0     2342.60     2333.49     60.06 o 
  17   3   0    21553.53    21494.75    949.48 o 
  19   3   0     1363.55     1372.78     41.91 o 
  21   3   0     2683.53     2582.34    100.78 o 
  23   3   0       72.15       69.65     10.75 o 
  25   3   0     1210.69     1104.20     36.41 o 
  27   3   0       77.30       69.96     13.43 o 
  29   3   0       19.65       11.78     11.01 o 
  31   3   0      311.82      319.87     28.04 o 
   0   4   0     3686.68     4578.93    160.48 o 
   2   4   0     1355.59     1542.82     56.77 o 
   4   4   0     4003.61     3770.05    219.18 o 
   6   4   0     7794.63     8207.49    363.35 o 
   8   4   0     1730.30     2223.43     76.37 o 
  10   4   0      401.22      311.74     10.50 o 
  12   4   0      199.94      159.46      8.48 o 
  14   4   0     9367.89     9572.85    345.31 o 
  16   4   0      202.42      202.79     13.09 o 
  18   4   0     1525.02     1563.94     59.47 o 
  20   4   0      131.45      162.62     13.89 o 
  22   4   0      399.33      317.99     50.91 o 
  24   4   0      251.12      228.49     18.04 o 
  26   4   0     1224.94     1179.47     48.38 o 
  28   4   0      329.91      339.23     26.31 o 
  30   4   0      934.53      852.73     48.38 o 
  32   4   0      294.02      358.13     33.78 o 
   1   5   0     3864.98     4452.53     89.11 o 
   3   5   0    28098.04    31982.92   1161.06 o 
   5   5   0     1550.35     1569.45     77.30 o 
   7   5   0     8732.20     8325.11    515.17 o 
   9   5   0      295.11      244.17     17.99 o 
  11   5   0    10002.52    10479.11    451.34 o 
  13   5   0      867.61      943.35     48.95 o 
  15   5   0     1373.62     1395.00     33.06 o 
  17   5   0      213.25      224.38     14.36 o 
  19   5   0     1833.49     1791.73     69.36 o 
  21   5   0      780.31      741.92     31.91 o 
  23   5   0      107.37      137.12     14.31 o 
  25   5   0     2317.40     2042.43     88.75 o 
  27   5   0      242.72      232.96     24.64 o 
  29   5   0        0.04       -6.67     15.39 o 
  31   5   0       24.87       48.85     21.68 o 
   0   6   0    24193.91    26368.44    792.11 o 
   2   6   0     4468.58     4354.11    108.94 o 
   4   6   0    24334.45    26960.65    959.30 o 
   6   6   0    19011.62    19402.11   1049.04 o 
   8   6   0     9694.51    10185.61    743.49 o 
  10   6   0     5351.46     5328.58    248.88 o 
  12   6   0     1367.96     1159.60     36.35 o 
  14   6   0       48.85       66.33      9.46 o 
  16   6   0      656.29      665.67     28.07 o 
  18   6   0     1490.39     1490.36     68.16 o 
  20   6   0     2463.34     2320.29     93.29 o 
  22   6   0     1913.06     1890.62     89.23 o 
  24   6   0        7.85       20.85     10.65 o 
  26   6   0      254.45      271.47     29.65 o 
  28   6   0      114.11      144.78     29.40 o 
  30   6   0       16.74       37.55     21.23 o 
   1   7   0     2689.20     2513.06     42.32 o 
   3   7   0     2766.68     2744.44     80.37 o 
   5   7   0     1779.74     2180.37     86.25 o 
   7   7   0     2540.13     2830.21    157.08 o 
   9   7   0     7894.79     5633.84   1436.27 o 
  11   7   0     1814.03     1748.38     74.05 o 
  13   7   0     4563.92     4324.57    264.54 o 
  15   7   0     2577.65     2360.53    117.24 o 
  17   7   0       61.94       68.46     11.54 o 
  19   7   0     2050.32     1871.19     78.77 o 
  21   7   0        0.07       10.33      8.63 o 
  23   7   0      357.73      414.48     32.95 o 
  25   7   0      618.00      664.31     56.87 o 
  27   7   0     1421.22     1554.73     66.14 o 
  29   7   0       61.98       58.52     24.00 o 
   0   8   0     4112.56     4625.58    139.48 o 
   2   8   0      744.85      893.88     18.93 o 
   4   8   0       19.36       25.04      4.52 o 
   6   8   0     1149.62      998.19     45.94 o 
   8   8   0      306.85      278.02     14.82 o 
  10   8   0      633.90      651.08     90.09 o 
  12   8   0     3629.96     3520.33    153.83 o 
  14   8   0      481.36      489.55     35.61 o 
  16   8   0      230.97      247.04     19.83 o 
  18   8   0        1.06       -1.41      7.26 o 
  20   8   0     2072.40     2264.93    104.94 o 
  22   8   0     1590.54     1507.31     55.05 o 
  24   8   0       18.63       27.86     15.18 o 
  26   8   0      878.96      861.26     46.48 o 
  28   8   0      126.70      165.76     27.32 o 
   1   9   0      318.37      319.30     22.94 o 
   3   9   0     3648.52     4081.79     52.25 o 
   5   9   0    10406.17    11217.33    388.59 o 
   7   9   0     4968.71     4820.04    152.67 o 
   9   9   0      923.61      959.28     49.58 o 
  11   9   0     8195.49     8242.48    407.37 o 
  13   9   0       12.20       12.48      7.86 o 
  15   9   0     2024.80     1884.94    103.75 o 
  17   9   0      220.69      240.98     24.70 o 
  19   9   0      581.29      651.65     36.42 o 
  21   9   0       10.76       20.07     13.85 o 
  23   9   0      740.49      817.45     44.02 o 
  25   9   0       68.88       93.47     21.82 o 
  27   9   0      273.68      314.23     35.12 o 
   0  10   0        9.18        7.87      9.23 o 
   2  10   0        8.13        5.67      6.76 o 
   4  10   0      748.65      486.20    169.90 o 
   6  10   0       88.75       73.25     12.67 o 
   8  10   0        4.11        7.62      5.70 o 
  10  10   0     2379.47     2181.36    127.74 o 
  12  10   0      793.95      741.43     36.22 o 
  14  10   0     1370.88      564.64    446.92 o 
  16  10   0       88.17       94.14     18.17 o 
  18  10   0       10.53       26.09     13.25 o 
  20  10   0      759.94      802.63     41.81 o 
  22  10   0       17.88       37.44     16.88 o 
  24  10   0      102.48      104.83     23.14 o 
  26  10   0     1252.76     1306.00     58.42 o 
   1  11   0     3043.29     2845.39     74.93 o 
   3  11   0       67.27       41.83     10.46 o 
   5  11   0     4479.43     4614.95     92.39 o 
   7  11   0      377.98      303.66     28.41 o 
   9  11   0      756.66      741.04     39.39 o 
  11  11   0      463.62      416.40     58.33 o 
  13  11   0     2521.67     2677.57    234.54 o 
  15  11   0      276.42      220.16     29.38 o 
  17  11   0     1155.09     1220.44     49.17 o 
  19  11   0       74.30       81.58     19.07 o 
  21  11   0       44.90       55.20     19.48 o 
  23  11   0        5.87        5.13     15.33 o 
   0  12   0      506.55      544.16     47.89 o 
   2  12   0      623.57      704.97     41.16 o 
   4  12   0      207.39      121.47     56.52 o 
   6  12   0     7175.91     6951.73    401.72 o 
   8  12   0      589.55      646.30     50.30 o 
  10  12   0      627.81      739.75     54.64 o 
  12  12   0     1439.47     1409.10     75.78 o 
  14  12   0      384.16      368.18     47.29 o 
  16  12   0       58.68       57.48     24.16 o 
  18  12   0       66.61       77.97     28.24 o 
  20  12   0      193.18      266.64     46.52 o 
  22  12   0       40.41       49.58     27.20 o 
   1  13   0       25.76       24.21     11.59 o 
   3  13   0       64.63       80.05     17.91 o 
   5  13   0      245.68      176.67     21.45 o 
   7  13   0       22.29        8.36     16.88 o 
   9  13   0      563.30      616.41     92.51 o 
  11  13   0       84.66       86.80     27.58 o 
  13  13   0       38.53       64.77     26.54 o 
  15  13   0      824.70      880.63    103.94 o 
  17  13   0      230.29      259.94     69.11 o 
  19  13   0     1248.00     1414.03     86.87 o 
   0  14   0     3510.52     3361.41    128.43 o 
   2  14   0      138.29      120.85     20.90 o 
   4  14   0      248.00      264.79     32.91 o 
   6  14   0        4.23       25.90     18.75 o 
   8  14   0       32.26        6.88     18.07 o 
  10  14   0       14.83       17.62     20.61 o 
  12  14   0     1472.44     1347.13    112.10 o 
  14  14   0      318.18      402.16     53.85 o 
  16  14   0      268.35      329.42     76.18 o 
   1  15   0      505.32      574.84     55.79 o 
   3  15   0       89.26      101.67     30.75 o 
   5  15   0      436.97      478.02     54.25 o 
   7  15   0      181.64      181.27     39.36 o 
   9  15   0      128.96      155.78     37.33 o 
  11  15   0      245.38      192.74     42.67 o 
   0  16   0      605.52      531.12     81.63 o 
   2  16   0        2.34       18.50     30.47 o 
   4  16   0     1163.90     1150.39    111.01 o 
 -33   1   1        0.30        8.82     13.05 o 
 -31   1   1      972.09      926.67     38.50 o 
 -29   1   1        0.15       12.85      9.99 o 
 -27   1   1      810.51      770.00     31.84 o 
 -25   1   1     1089.44      981.98     33.75 o 
 -23   1   1     2930.96     2928.03     65.46 o 
 -21   1   1      227.59      237.00     14.16 o 
 -19   1   1      288.02      344.38     14.54 o 
 -17   1   1       23.43       20.46      4.98 o 
 -15   1   1      304.23      225.89     17.43 o 
 -13   1   1     6721.93     7455.83    161.44 o 
 -11   1   1     9905.95    11874.07    420.54 o 
  -9   1   1       95.58      100.98      6.11 o 
  -7   1   1    21304.96    26367.60    784.05 o 
  -5   1   1      155.11       71.18      3.86 o 
  -3   1   1      188.68      165.77      8.34 o 
  -1   1   1     4092.10     4036.41    136.39 o 
   1   1   1       73.28       80.09     27.56 o 
   3   1   1      598.55      590.83     36.48 o 
   5   1   1    78875.55    81943.31   5035.52 o 
   7   1   1    49170.33    57259.73   2987.34 o 
   9   1   1     2045.07     1811.98     80.52 o 
  11   1   1     8781.50     9352.36    438.46 o 
  13   1   1    13494.11    15993.79    645.22 o 
  15   1   1    13194.33    15315.73    660.80 o 
  17   1   1       22.19       28.84      6.15 o 
  19   1   1     5574.28     5762.60    244.02 o 
  21   1   1      956.95      963.87     62.08 o 
  23   1   1       87.50      110.10     14.13 o 
  25   1   1       75.40       59.95     12.58 o 
  27   1   1     3236.57     3122.27    182.25 o 
  29   1   1        4.05       -1.76      9.59 o 
  31   1   1        2.74        4.25     13.01 o 
 -32   2   1       38.50       49.51     14.74 o 
 -30   2   1     1073.95      921.99     37.80 o 
 -28   2   1      767.61      762.69     32.43 o 
 -26   2   1       24.29       24.28      9.41 o 
 -24   2   1       14.73       25.52      8.11 o 
 -22   2   1      384.77      410.96     19.21 o 
 -20   2   1       60.65       67.30     15.54 o 
 -18   2   1       75.69       73.18     10.70 o 
 -16   2   1     5658.80     5939.51     93.21 o 
 -14   2   1     3293.80     3642.91     93.24 o 
 -12   2   1     2134.10     1995.79     59.08 o 
 -10   2   1    19306.92    20959.84    553.10 o 
  -8   2   1      477.83      533.42     24.89 o 
  -6   2   1    44683.54    49235.27   1480.07 o 
  -4   2   1    10182.96    11770.60    318.24 o 
  -2   2   1        4.01        6.08      1.59 o 
   0   2   1      236.68      228.75     13.66 o 
   2   2   1      135.38      118.53     14.16 o 
   4   2   1     1431.98     1454.11     49.19 o 
   6   2   1    20265.93    24212.35   1219.17 o 
   8   2   1     1285.75     1354.53     73.63 o 
  10   2   1      363.34      418.57     18.02 o 
  12   2   1       14.61       10.11      3.93 o 
  14   2   1     2250.92     2478.19    107.62 o 
  16   2   1     2396.28     2619.27    143.75 o 
  18   2   1        2.36        7.11      4.92 o 
  20   2   1      395.42      391.98     18.31 o 
  22   2   1      599.99      603.33     29.42 o 
  24   2   1      162.69      127.83     15.45 o 
  26   2   1      773.16      701.69     49.85 o 
  28   2   1      639.61      631.33     70.26 o 
  30   2   1      137.07      143.51     22.00 o 
 -33   3   1       39.70       59.45     17.34 o 
 -31   3   1       41.02       35.37     13.32 o 
 -29   3   1      305.63      296.14     24.96 o 
 -27   3   1     1439.76     1314.13     45.35 o 
 -25   3   1     1754.39     1718.18     50.32 o 
 -23   3   1       28.19       30.66      7.99 o 
 -21   3   1      153.67      153.48     13.55 o 
 -19   3   1      176.46      176.74     13.51 o 
 -17   3   1     7777.23     8090.91    161.72 o 
 -15   3   1      213.84      235.06     11.57 o 
 -13   3   1     1454.40     1433.19     37.67 o 
 -11   3   1      977.82      953.52     32.18 o 
  -9   3   1     4567.58     4603.78    120.22 o 
  -7   3   1     2099.29     2301.91     64.38 o 
  -5   3   1      329.66      441.65     15.27 o 
  -3   3   1    16898.76    18796.27    781.62 o 
  -1   3   1     2600.44     3050.61    162.82 o 
   1   3   1    11722.69    13125.06    383.67 o 
   3   3   1     3223.59     3444.19    137.69 o 
   5   3   1     2155.34     2217.02     86.64 o 
   7   3   1     1428.21     1603.89     71.25 o 
   9   3   1       30.41       28.85      4.96 o 
  11   3   1      203.51      239.30     11.93 o 
  13   3   1     4873.93     5079.53    270.08 o 
  15   3   1      186.95      168.66     14.41 o 
  17   3   1       17.09        4.94      4.73 o 
  19   3   1       74.23       86.16     10.07 o 
  21   3   1     1155.76     1167.01     47.05 o 
  23   3   1      240.39      251.80     19.98 o 
  25   3   1      713.94      637.13     35.52 o 
  27   3   1        0.07       -4.07     10.09 o 
  29   3   1      166.00      172.28     23.79 o 
  31   3   1      385.81      399.93     39.01 o 
 -32   4   1      536.51      511.34     42.51 o 
 -30   4   1      112.05       90.61     17.31 o 
 -28   4   1       27.37       40.82     12.16 o 
 -26   4   1      262.49      234.59     30.61 o 
 -24   4   1     1860.11     1848.36     57.72 o 
 -22   4   1       17.67       16.59      6.92 o 
 -20   4   1      955.59      963.97     37.43 o 
 -18   4   1      608.85      597.94     23.13 o 
 -16   4   1      347.47      350.70     13.64 o 
 -14   4   1     5704.23     5713.61    196.68 o 
 -12   4   1     5359.29     5674.16    179.76 o 
 -10   4   1    14287.27    13845.71    411.57 o 
  -8   4   1     1457.65     1752.87     51.93 o 
  -6   4   1    47303.85    50531.32   2019.31 o 
  -4   4   1     1004.30      922.72     32.17 o 
  -2   4   1    14197.60    14973.79   1175.36 o 
   0   4   1       51.09       55.45      3.65 o 
   2   4   1     2752.36     2983.46    124.36 o 
   4   4   1     7022.88     7573.58    307.90 o 
   6   4   1     3076.47     3513.49    237.67 o 
   8   4   1      527.88      649.35     22.45 o 
  10   4   1     6018.95     6440.72    282.93 o 
  12   4   1      114.57       87.07      9.24 o 
  14   4   1      391.60      426.73     20.77 o 
  16   4   1      270.88      387.49     19.07 o 
  18   4   1       38.38       47.83      7.86 o 
  20   4   1      565.47      559.22     23.48 o 
  22   4   1      641.49      600.21     34.72 o 
  24   4   1      272.15      286.92     28.04 o 
  26   4   1      838.02      767.19     58.12 o 
  28   4   1       29.58       36.11     17.03 o 
  30   4   1      321.24      358.62     36.37 o 
 -31   5   1      185.91      182.09     27.92 o 
 -29   5   1       13.44       11.44     13.96 o 
 -27   5   1      862.74      885.36     38.66 o 
 -25   5   1      465.21      423.28     23.03 o 
 -23   5   1       31.28       35.65      8.71 o 
 -21   5   1     4638.82     4485.36    137.72 o 
 -19   5   1      701.55      722.70     24.56 o 
 -17   5   1     1779.08     1646.79     76.75 o 
 -15   5   1      496.81      476.03     15.11 o 
 -13   5   1      389.11      371.48     12.75 o 
 -11   5   1      401.47      459.58     17.23 o 
  -9   5   1      412.00      414.14     20.52 o 
  -7   5   1      574.56      583.81     31.98 o 
  -5   5   1        0.95        5.21      3.22 o 
  -3   5   1     8124.80     8399.68    533.38 o 
  -1   5   1    22538.27    24892.78    578.94 o 
   1   5   1     4503.75     4699.07    109.18 o 
   3   5   1     4334.07     3870.27    144.01 o 
   5   5   1     7441.43     7847.14    325.87 o 
   7   5   1     4000.46     3434.09    758.84 o 
   9   5   1      256.13      246.79      9.95 o 
  11   5   1     7761.83     7926.41    373.09 o 
  13   5   1      839.17      815.27     32.61 o 
  15   5   1      586.34      503.98     30.35 o 
  17   5   1      889.00      880.08     31.90 o 
  19   5   1      183.44      197.29     16.34 o 
  21   5   1     2399.91     2365.05    110.81 o 
  23   5   1      131.05       80.15     31.79 o 
  25   5   1      121.16      108.80     20.69 o 
  27   5   1       11.43       10.07     13.45 o 
  29   5   1       31.20       40.74     18.26 o 
 -30   6   1      233.27      270.42     39.75 o 
 -28   6   1        8.72       12.75     12.27 o 
 -26   6   1      155.06      186.69     22.12 o 
 -24   6   1      107.79      109.98     16.79 o 
 -22   6   1      231.38      270.94     23.09 o 
 -20   6   1       42.00       55.79     11.87 o 
 -18   6   1        8.67       18.03      6.10 o 
 -16   6   1     2227.48     2116.90     90.57 o 
 -14   6   1     2050.09     1785.26     57.99 o 
 -12   6   1     2121.82     2113.49     95.03 o 
 -10   6   1     1288.44     1408.17     63.18 o 
  -8   6   1     5033.08     5156.37    301.99 o 
  -6   6   1     3619.65     3434.43    672.54 o 
  -4   6   1     7961.24     8322.31    258.58 o 
  -2   6   1     2917.43     3190.74    132.76 o 
   0   6   1    10293.46    11025.47    204.94 o 
   2   6   1     3881.39     4278.33    123.25 o 
   4   6   1     3448.39     3401.48    151.57 o 
   6   6   1      149.86      173.38      9.24 o 
   8   6   1       80.07       64.27     10.97 o 
  10   6   1     3763.48     3556.80    154.75 o 
  12   6   1       50.80       34.52      6.98 o 
  14   6   1     4047.23     3910.44    161.84 o 
  16   6   1     5942.66     5883.94    271.14 o 
  18   6   1     2881.84     2874.89    126.31 o 
  20   6   1      969.76     1015.96     61.44 o 
  22   6   1       12.88       17.31     10.47 o 
  24   6   1      334.64      353.42     29.25 o 
  26   6   1        4.89       13.39     16.95 o 
  28   6   1       29.42        9.84     17.77 o 
 -29   7   1        1.80        8.72     15.55 o 
 -27   7   1        5.79        6.57     12.18 o 
 -25   7   1      402.01      449.13     31.25 o 
 -23   7   1       40.33       66.22     13.82 o 
 -21   7   1     1636.36     1618.29     62.26 o 
 -19   7   1       32.90       47.66     11.33 o 
 -17   7   1      331.18      363.17     23.18 o 
 -15   7   1      495.60      499.65     23.30 o 
 -13   7   1     1557.14     1406.58     55.99 o 
 -11   7   1      304.24      368.07     20.80 o 
  -9   7   1      269.45      282.50     14.41 o 
  -7   7   1       76.88       69.35     25.27 o 
  -5   7   1      188.61      204.54     14.52 o 
  -3   7   1      447.47      683.58     37.00 o 
  -1   7   1      786.56      794.27     16.81 o 
   1   7   1    12148.16    13840.82    258.22 o 
   3   7   1      151.29      135.31      7.72 o 
   5   7   1     2998.35     2383.26     95.89 o 
   7   7   1     1238.27     1159.98     54.22 o 
   9   7   1     4541.84     5026.77    220.02 o 
  11   7   1     3721.84     3444.51    181.08 o 
  13   7   1     1051.67     1056.81     54.35 o 
  15   7   1      166.80      131.43     13.07 o 
  17   7   1       36.05       49.92     11.02 o 
  19   7   1      358.37      421.00     30.56 o 
  21   7   1      208.76      214.41     25.11 o 
  23   7   1      909.41      946.28     44.71 o 
  25   7   1       23.89       19.23     14.42 o 
  27   7   1       96.05       77.90     25.19 o 
 -28   8   1        2.60      -12.57     13.41 o 
 -26   8   1      309.47      282.90     31.53 o 
 -24   8   1      360.69      349.45     28.79 o 
 -22   8   1        0.70        1.42      9.50 o 
 -20   8   1     5804.39     5770.05    265.52 o 
 -18   8   1      862.09      931.08     34.98 o 
 -16   8   1     2588.07     2498.49    108.40 o 
 -14   8   1       44.64       53.72     10.72 o 
 -12   8   1     1213.47     1133.15     60.52 o 
 -10   8   1      341.88      358.42     20.44 o 
  -8   8   1     2576.03     2256.36    124.52 o 
  -6   8   1       18.43        5.77      5.06 o 
  -4   8   1     5227.83     5345.04    161.07 o 
  -2   8   1      146.06      106.87     20.41 o 
   0   8   1     7511.30     8040.86    124.44 o 
   2   8   1      174.87      189.21      9.55 o 
   4   8   1     2760.83     2750.19     67.05 o 
   6   8   1      615.71      696.25     31.80 o 
   8   8   1       73.68       76.33      8.13 o 
  10   8   1       31.67       15.95      5.95 o 
  12   8   1      139.73       90.91     35.53 o 
  14   8   1        0.02        3.20      7.21 o 
  16   8   1     3642.74     3703.98    107.38 o 
  18   8   1       10.84       10.93      9.83 o 
  20   8   1     3025.19     3013.13     75.40 o 
  22   8   1      259.44      278.88     29.38 o 
  24   8   1      961.29      949.57     47.40 o 
  26   8   1       36.33       52.82     17.65 o 
 -27   9   1       66.69       90.32     22.32 o 
 -25   9   1       68.33      114.12     23.30 o 
 -23   9   1       37.13       61.42     18.03 o 
 -21   9   1     1582.89     1519.42     67.78 o 
 -19   9   1      673.35      588.63     29.92 o 
 -17   9   1     1034.64     1021.91     52.03 o 
 -15   9   1        8.75        8.57      7.70 o 
 -13   9   1     1128.63     1145.15     64.63 o 
 -11   9   1      892.98      738.62    136.19 o 
  -9   9   1      246.83      272.24     16.47 o 
  -7   9   1      425.54      450.09     18.63 o 
  -5   9   1      264.54      273.51     15.68 o 
  -3   9   1     2667.54     2762.90    102.11 o 
  -1   9   1     1708.37     1579.88     60.82 o 
   1   9   1     3830.82     4023.73     78.03 o 
   3   9   1       12.35        3.81      6.32 o 
   5   9   1     6096.52     6157.62    148.41 o 
   7   9   1       67.58       78.28      9.69 o 
   9   9   1       29.37       49.73      9.48 o 
  11   9   1     1416.01     1286.60     47.13 o 
  13   9   1      161.81       49.80     50.27 o 
  15   9   1      171.02      208.78     22.08 o 
  17   9   1      221.17      240.82     25.29 o 
  19   9   1       31.15       34.28     13.68 o 
  21   9   1      107.76      120.48     21.47 o 
  23   9   1      547.38      569.71     39.96 o 
  25   9   1       49.92       71.12     21.05 o 
 -26  10   1       25.62       26.55     16.29 o 
 -24  10   1       70.64       59.43     19.52 o 
 -22  10   1       36.41       26.84     15.16 o 
 -20  10   1        3.35        1.65     12.21 o 
 -18  10   1      410.86      373.02     27.11 o 
 -16  10   1      661.91      671.41     31.57 o 
 -14  10   1      343.80      397.54     24.55 o 
 -12  10   1      649.33      337.84    144.71 o 
 -10  10   1       89.92       78.11     10.73 o 
  -8  10   1        5.13       13.01      6.42 o 
  -6  10   1       75.03       88.89     10.87 o 
  -4  10   1     7362.38     7850.63    338.96 o 
  -2  10   1     1964.49     1519.77    426.06 o 
   0  10   1     3718.43     3698.46    137.45 o 
   2  10   1        5.03       30.10     22.20 o 
   4  10   1      774.62      807.56     31.36 o 
   6  10   1      110.92      103.98     14.62 o 
   8  10   1        9.39       19.24     14.10 o 
  10  10   1      880.35      973.90     57.70 o 
  12  10   1     1160.39     1239.07     71.95 o 
  14  10   1      610.36      597.35     32.21 o 
  16  10   1      698.13      776.73     38.64 o 
  18  10   1      203.78      203.70     25.83 o 
  20  10   1      942.81      983.94     56.24 o 
  22  10   1       33.08       16.48     15.23 o 
  24  10   1      184.88      207.48     29.91 o 
 -23  11   1        0.35      -10.14     13.25 o 
 -21  11   1     1171.66     1228.22     54.03 o 
 -19  11   1      481.77      541.43     38.28 o 
 -17  11   1      784.85      816.85     44.15 o 
 -15  11   1      692.40      704.38     67.39 o 
 -13  11   1       39.06       52.60     11.67 o 
 -11  11   1       86.81       93.22     13.67 o 
  -9  11   1      117.32      126.10     17.30 o 
  -7  11   1     1167.77     1207.41     91.15 o 
  -5  11   1     1242.15     1311.70     46.50 o 
  -3  11   1      190.08      166.85     18.79 o 
  -1  11   1       51.98       52.30     11.98 o 
   1  11   1     3444.22     3334.62    158.66 o 
   3  11   1     4250.68     4389.14    125.67 o 
   5  11   1       12.84       27.91     11.95 o 
   7  11   1        0.94       11.67     11.68 o 
   9  11   1     1412.64     1481.84     72.72 o 
  11  11   1       53.26       62.98     22.93 o 
  13  11   1      127.45      132.92     30.22 o 
  15  11   1      151.29      211.57     38.64 o 
  17  11   1      574.59      735.17     63.67 o 
  19  11   1      313.44      362.74     63.12 o 
  21  11   1     1022.61     1087.56     51.78 o 
  23  11   1        0.17       -3.99     14.29 o 
 -22  12   1        0.84       -5.74     13.52 o 
 -20  12   1       11.63       24.92     22.23 o 
 -18  12   1       38.21       57.88     24.84 o 
 -16  12   1        4.34       -4.56     17.78 o 
 -14  12   1      490.13      489.89     51.79 o 
 -12  12   1      949.45      846.02    109.19 o 
 -10  12   1      913.73      912.46    123.80 o 
  -8  12   1      133.88      149.67     19.95 o 
  -6  12   1     3710.17     3621.67    220.71 o 
  -4  12   1      765.74      781.73     35.33 o 
  -2  12   1     2527.23     2497.25    161.99 o 
   0  12   1        1.02        3.71      7.77 o 
   2  12   1      264.37      304.62     29.90 o 
   4  12   1       74.43       70.54     16.63 o 
   6  12   1     3534.75     3395.62    110.42 o 
   8  12   1      429.33      407.71     46.10 o 
  10  12   1      719.93      743.00     56.53 o 
  12  12   1      165.19      198.55     37.50 o 
  14  12   1       99.33      102.07     29.56 o 
  16  12   1      571.54      585.37     59.61 o 
  18  12   1      542.88      577.75     61.57 o 
  20  12   1       76.68       80.04     30.33 o 
 -19  13   1        2.06       -0.42     19.83 o 
 -17  13   1      423.53      501.19     63.67 o 
 -15  13   1       39.17       63.03     26.54 o 
 -13  13   1      633.14      660.55     58.07 o 
 -11  13   1       24.59       28.33     15.28 o 
  -9  13   1      103.87      123.10     23.51 o 
  -7  13   1       49.91       34.82     13.54 o 
  -5  13   1        7.41       11.54     10.69 o 
  -3  13   1      283.74      273.54     40.58 o 
  -1  13   1     2279.22     2168.17    135.49 o 
   1  13   1      873.72      818.14     44.60 o 
   3  13   1       62.53       78.87     18.77 o 
   5  13   1      762.59      844.10     59.20 o 
   7  13   1      298.01      312.50     46.26 o 
   9  13   1       63.81       52.79     23.01 o 
  11  13   1      122.81      127.42     32.08 o 
  13  13   1     1587.49     1567.90     86.95 o 
  15  13   1        2.39       17.58     19.87 o 
  17  13   1       31.99       33.38     25.36 o 
 -16  14   1      347.74      336.84     51.56 o 
 -14  14   1      242.13      347.75     89.79 o 
 -12  14   1       54.00       56.59     26.17 o 
 -10  14   1     1467.98     1448.16    143.12 o 
  -8  14   1        2.05       -8.71     20.68 o 
  -6  14   1       57.46       77.55     17.53 o 
  -4  14   1      141.45      157.51     26.92 o 
  -2  14   1        1.47        4.74     13.00 o 
   0  14   1        0.45        4.21     12.71 o 
   2  14   1       30.69       36.60     16.72 o 
   4  14   1       13.22       28.84     20.78 o 
   6  14   1       34.86       62.80     25.57 o 
   8  14   1      104.66       88.66     29.98 o 
  10  14   1       45.80       96.05     31.10 o 
  12  14   1        2.13       12.77     21.12 o 
  14  14   1      617.62      594.92     93.05 o 
 -13  15   1       22.93       31.59     25.63 o 
 -11  15   1     1494.93     1564.63     88.88 o 
  -9  15   1       19.63       18.89     21.92 o 
  -7  15   1     1428.24     1443.16    118.63 o 
  -5  15   1      557.30      540.91     80.54 o 
  -3  15   1       40.83       73.03     21.74 o 
  -1  15   1        0.22        8.35     15.23 o 
   1  15   1     1265.44     1281.78     76.14 o 
   3  15   1        0.13       -8.14     17.41 o 
   5  15   1      645.53      614.84     64.21 o 
   7  15   1     2119.60     1999.91     98.87 o 
   9  15   1      242.26      243.01     46.10 o 
  11  15   1      523.97      591.44     64.63 o 
  -4  16   1       46.04       11.97     34.83 o 
  -2  16   1        8.08        9.66     21.15 o 
   0  16   1      452.80      373.85     51.49 o 
   2  16   1       14.72       15.36     23.05 o 
 -32   0   2       63.97       58.02     21.41 o 
 -30   0   2      940.65      903.06     52.35 o 
 -28   0   2       45.90       32.23     15.61 o 
 -26   0   2      748.81      665.05     40.53 o 
 -24   0   2      551.28      522.85     28.86 o 
 -22   0   2      913.86      875.46     34.17 o 
 -20   0   2     5661.56     5660.74     81.01 o 
 -18   0   2     9556.15    10171.10    154.33 o 
 -16   0   2    18729.05    21133.84    166.02 o 
 -14   0   2     3634.02     3644.15    156.84 o 
 -12   0   2     9157.16     8899.25    469.29 o 
 -10   0   2     7915.44     8793.09    524.29 o 
  -8   0   2     3793.06     3899.79    251.60 o 
  -6   0   2    19820.66    23310.01   1091.89 o 
  -4   0   2     8450.26    10705.25    424.56 o 
  -2   0   2     1761.17     2421.85     41.56 o 
   0   0   2     2191.10     3222.89    109.47 o 
   2   0   2    58523.63    58094.43   6888.20 o 
   4   0   2   106809.14   112664.81  12779.33 o 
   6   0   2    14832.06    17409.38   1586.38 o 
   8   0   2    17881.75    20168.82   1762.98 o 
  10   0   2     6903.17     8198.57    749.64 o 
  12   0   2    37010.86    42994.80   3530.45 o 
  14   0   2      328.03      287.88     20.11 o 
  16   0   2    10017.72     9877.83   1163.85 o 
  18   0   2      962.66      907.78    142.91 o 
  20   0   2     6971.99     6842.58    811.93 o 
  22   0   2     1137.70     1160.15    147.75 o 
  24   0   2      675.59      668.47     79.32 o 
  26   0   2      962.46      993.81    162.93 o 
  28   0   2       41.05       54.72     19.56 o 
  30   0   2       25.38       24.39     22.69 o 
 -33   1   2      320.13      356.92     29.76 o 
 -31   1   2      452.60      449.55     30.61 o 
 -29   1   2        4.19        2.93      9.19 o 
 -27   1   2      937.30      881.47     33.82 o 
 -25   1   2      852.45      823.11     28.12 o 
 -23   1   2     1963.24     1894.19     37.31 o 
 -21   1   2     1635.87     1638.42     34.56 o 
 -19   1   2     4477.28     4192.68    146.73 o 
 -17   1   2      160.49      182.96     11.45 o 
 -15   1   2      647.18      498.11     20.76 o 
 -13   1   2    13730.50    15944.12    446.74 o 
 -11   1   2     2064.21     2558.70     89.58 o 
  -9   1   2     1034.68     1048.97     37.02 o 
  -7   1   2     3207.52     4157.71    144.88 o 
  -5   1   2       97.99       77.16      4.87 o 
  -3   1   2      611.88      871.17     24.36 o 
  -1   1   2     9382.42     8798.96    340.40 o 
   1   1   2    21612.45    15069.91   3455.92 o 
   3   1   2    17787.46    20113.08   1406.29 o 
   5   1   2      429.13      530.71     38.15 o 
   7   1   2    11775.24    13834.97    809.92 o 
   9   1   2      356.65      329.61     23.41 o 
  11   1   2      459.00      553.62     31.69 o 
  13   1   2      519.10      604.03     41.83 o 
  15   1   2       52.74       49.34      7.32 o 
  17   1   2      122.34      134.53     11.52 o 
  19   1   2     4103.14     4131.54    305.93 o 
  21   1   2      380.20      396.51     29.12 o 
  23   1   2      127.79      125.69     15.01 o 
  25   1   2      451.54      526.10     51.01 o 
  27   1   2      139.57      167.66     22.18 o 
  29   1   2      388.78      361.55     41.53 o 
 -32   2   2      212.94      231.21     24.02 o 
 -30   2   2       26.89       43.19     13.00 o 
 -28   2   2       99.45       95.38     15.54 o 
 -26   2   2      960.05      975.90     31.31 o 
 -24   2   2     3161.74     2697.77    338.20 o 
 -22   2   2     1636.43     1562.02     39.62 o 
 -20   2   2     6197.97     6336.63    121.95 o 
 -18   2   2       21.80       37.84      6.99 o 
 -16   2   2     2013.90     2018.88     54.76 o 
 -14   2   2     1016.93     1125.97     27.96 o 
 -12   2   2     2583.66     2861.24     84.23 o 
 -10   2   2    10645.66    11708.31    428.66 o 
  -8   2   2    18587.49    20718.90    644.92 o 
  -6   2   2    29702.89    32615.12   1071.71 o 
  -4   2   2    27266.11    28950.70    610.29 o 
  -2   2   2    29111.51    29739.99   1014.95 o 
   0   2   2     6470.00     6843.25    340.73 o 
   2   2   2    33916.97    35893.68   2007.30 o 
   4   2   2     1373.61     1454.98     88.14 o 
   6   2   2     1207.10     1050.36     70.66 o 
   8   2   2     9527.85    11623.26    950.64 o 
  10   2   2     2805.54     2882.11    190.80 o 
  12   2   2     2869.97     3111.21    201.26 o 
  14   2   2       29.90       55.12      8.25 o 
  16   2   2     1189.64     1154.82     80.88 o 
  18   2   2     1826.69     1992.20    104.32 o 
  20   2   2     2280.81     2517.13    194.68 o 
  22   2   2      328.39      358.16     26.89 o 
  24   2   2      436.97      454.08     66.83 o 
  26   2   2        0.91       -2.08      9.79 o 
  28   2   2      367.57      335.28     34.42 o 
  30   2   2        0.37       -9.32     14.55 o 
 -33   3   2       43.21       28.77     14.10 o 
 -31   3   2       30.71       35.66     13.17 o 
 -29   3   2       69.29       67.47     14.27 o 
 -27   3   2      145.73       83.99     13.11 o 
 -25   3   2     1594.04     1460.45     37.28 o 
 -23   3   2     1269.15     1306.68     33.69 o 
 -21   3   2      714.97      704.93     23.73 o 
 -19   3   2     1217.00     1182.37     26.06 o 
 -17   3   2     7170.35     7053.52    229.39 o 
 -15   3   2      225.13      239.60     13.02 o 
 -13   3   2    13026.55    14595.11    470.88 o 
 -11   3   2      146.58      236.39     11.88 o 
  -9   3   2      236.13      254.30      9.23 o 
  -7   3   2     5703.09     6481.87    199.78 o 
  -5   3   2    56676.80    60287.21   1649.51 o 
  -3   3   2    13232.59    14376.23    342.43 o 
  -1   3   2   129916.30   121694.09   5351.08 o 
   1   3   2    49647.46    47746.28   1967.43 o 
   3   3   2    12126.46    11390.31   1194.95 o 
   5   3   2    27067.42    26215.38    883.89 o 
   7   3   2     5096.68     5641.51    301.28 o 
   9   3   2      989.25      967.75     57.43 o 
  11   3   2     4443.72     4430.30    266.93 o 
  13   3   2     5649.22     5966.16    331.59 o 
  15   3   2      604.34      720.26     55.65 o 
  17   3   2     4439.90     4880.78    275.33 o 
  19   3   2     1907.38     2027.00    127.52 o 
  21   3   2     2338.78     2280.56    137.59 o 
  23   3   2       49.09       63.65     15.08 o 
  25   3   2        1.10        2.39     10.78 o 
  27   3   2        0.22        6.85     12.66 o 
  29   3   2      258.95      280.73     32.80 o 
 -32   4   2      544.05      573.42     44.78 o 
 -30   4   2      537.08      540.73     40.79 o 
 -28   4   2      384.64      403.11     24.90 o 
 -26   4   2     2689.18     2615.29     51.22 o 
 -24   4   2      552.29      558.56     23.35 o 
 -22   4   2     1640.02     1559.36     82.47 o 
 -20   4   2      464.81      509.64     19.96 o 
 -18   4   2      978.70      900.78     49.30 o 
 -16   4   2      957.83      971.73     22.05 o 
 -14   4   2    12986.71    13497.47    472.68 o 
 -12   4   2      714.41      679.64     19.44 o 
 -10   4   2     5734.69     6380.71    224.79 o 
  -8   4   2      134.00      128.53      7.01 o 
  -6   4   2     4257.00     4374.67    332.99 o 
  -4   4   2       15.28       27.82      3.72 o 
  -2   4   2     4441.77     4659.44    180.79 o 
   0   4   2     6832.04     6961.16    286.52 o 
   2   4   2     1985.60     2192.94     95.72 o 
   4   4   2     1387.09     1325.43     49.50 o 
   6   4   2       26.06       29.44     11.31 o 
   8   4   2       57.00       38.71      5.93 o 
  10   4   2     9308.08     9365.14    428.32 o 
  12   4   2     4115.19     4055.37    215.13 o 
  14   4   2     2878.53     2771.02    123.31 o 
  16   4   2       44.77       45.24      9.64 o 
  18   4   2     1711.35     1601.95     91.85 o 
  20   4   2       45.55       51.69     11.78 o 
  22   4   2      410.70      376.95     32.99 o 
  24   4   2        8.03        4.26     10.74 o 
  26   4   2     1870.83     1686.75     90.96 o 
  28   4   2       24.51       30.38     16.66 o 
  30   4   2       10.71       36.65     17.00 o 
 -31   5   2        0.99       -4.80     13.88 o 
 -29   5   2        0.13       -1.83     10.95 o 
 -27   5   2      111.47      101.89     17.69 o 
 -25   5   2     1357.74     1311.64     60.06 o 
 -23   5   2     4461.66     4273.65    101.01 o 
 -21   5   2     2868.07     2813.63     71.29 o 
 -19   5   2      547.28      561.43     20.94 o 
 -17   5   2      176.59      210.57     12.64 o 
 -15   5   2      379.38      408.06     14.54 o 
 -13   5   2     1119.86     1113.53     36.46 o 
 -11   5   2     2580.32     2453.97     75.79 o 
  -9   5   2      252.05      329.71     16.35 o 
  -7   5   2    14504.97    15989.10    489.26 o 
  -5   5   2      457.41      628.90     24.15 o 
  -3   5   2       44.17       26.05      4.90 o 
  -1   5   2     1680.82     1736.06    102.84 o 
   1   5   2      674.88      768.09     45.46 o 
   3   5   2     3835.81     4071.72    124.48 o 
   5   5   2     3400.87     3037.35    123.76 o 
   7   5   2     7281.21     5787.64   1237.66 o 
   9   5   2     1410.93     1664.27     75.17 o 
  11   5   2     3919.59     3901.30    184.40 o 
  13   5   2      228.18      188.02     13.50 o 
  15   5   2      350.94      374.81     28.23 o 
  17   5   2      163.77      177.26     17.05 o 
  19   5   2     1894.18     1647.50    108.16 o 
  21   5   2      181.33      201.14     28.32 o 
  23   5   2     1973.36     1844.19    135.88 o 
  25   5   2      471.95      494.26     67.23 o 
  27   5   2       16.48       13.57     14.10 o 
  29   5   2       76.47       68.76     21.49 o 
 -30   6   2        1.03        3.48     12.22 o 
 -28   6   2       97.50      117.43     20.09 o 
 -26   6   2       17.32       16.52     11.99 o 
 -24   6   2      430.80      467.46     30.10 o 
 -22   6   2      111.06      119.23     17.37 o 
 -20   6   2     1109.04     1059.39     50.22 o 
 -18   6   2     4622.00     4523.55    186.51 o 
 -16   6   2     1165.99     1064.11     53.34 o 
 -14   6   2     1510.41     1439.60     50.57 o 
 -12   6   2     9390.21     9080.73    294.38 o 
 -10   6   2     7415.77     7329.03    272.48 o 
  -8   6   2     2466.42     2287.53     99.05 o 
  -6   6   2    17593.15    17858.61    647.48 o 
  -4   6   2        2.56        8.18      4.28 o 
  -2   6   2       52.86       21.93      9.31 o 
   0   6   2     3629.42     3545.92    302.99 o 
   2   6   2     3033.02     3068.33     98.70 o 
   4   6   2     2126.58     2084.77     73.48 o 
   6   6   2    21603.93    22226.52   1108.96 o 
   8   6   2        1.12        8.16      3.95 o 
  10   6   2     3380.69     3002.28    155.27 o 
  12   6   2     6723.38     6637.70    383.08 o 
  14   6   2     2238.42     2177.85    110.69 o 
  16   6   2     3018.10     2673.01    197.10 o 
  18   6   2     1110.06     1162.74     72.09 o 
  20   6   2       10.47       27.17     10.18 o 
  22   6   2      250.19      272.62     24.36 o 
  24   6   2      455.56      495.97     36.32 o 
  26   6   2      300.24      309.19     37.54 o 
  28   6   2      171.64      171.88     33.04 o 
 -29   7   2       91.79       84.84     18.27 o 
 -27   7   2     1521.36     1594.16     64.40 o 
 -25   7   2      278.82      324.31     28.11 o 
 -23   7   2      858.16      865.31     36.91 o 
 -21   7   2       28.35       32.94     11.38 o 
 -19   7   2     2284.83     2193.69    121.42 o 
 -17   7   2     1827.05     1771.02     93.85 o 
 -15   7   2     3075.99     3021.61    147.97 o 
 -13   7   2     5484.07     5363.37    174.99 o 
 -11   7   2     1219.63     1149.74     57.50 o 
  -9   7   2     4233.82     4292.89    186.01 o 
  -7   7   2      120.29      104.43     10.33 o 
  -5   7   2     2434.56     2935.66    181.60 o 
  -3   7   2     1739.92     1668.30    181.14 o 
  -1   7   2     4883.81     4929.03    197.81 o 
   1   7   2      467.29      407.89     11.61 o 
   3   7   2     2235.40     1960.85     47.61 o 
   5   7   2      853.77      824.12     35.94 o 
   7   7   2      744.63      573.24     29.60 o 
   9   7   2      511.14      440.83     21.34 o 
  11   7   2      318.13      263.68     57.22 o 
  13   7   2     3623.66     3360.84    331.19 o 
  15   7   2       25.49       42.38      9.87 o 
  17   7   2      506.21      557.43     26.84 o 
  19   7   2       10.70       17.28      9.73 o 
  21   7   2      632.84      676.40     40.76 o 
  23   7   2        2.37       -7.11     11.85 o 
  25   7   2        0.30       11.41     15.82 o 
  27   7   2     1364.58     1459.04    166.12 o 
 -28   8   2      178.45      178.73     24.09 o 
 -26   8   2       62.66       83.13     19.03 o 
 -24   8   2      147.43      151.50     21.08 o 
 -22   8   2      884.57      844.22     48.94 o 
 -20   8   2      171.18      202.87     21.32 o 
 -18   8   2     5602.59     5398.32    212.97 o 
 -16   8   2      654.45      616.51     38.15 o 
 -14   8   2        0.36       -0.77      5.11 o 
 -12   8   2     1721.78     1570.95     77.80 o 
 -10   8   2       21.23       38.37      7.76 o 
  -8   8   2     4083.64     4111.12    155.94 o 
  -6   8   2     3088.15     2992.56    300.24 o 
  -4   8   2      751.51      676.27     21.26 o 
  -2   8   2     2314.59     2515.34     83.61 o 
   0   8   2     1689.50     1598.92     60.92 o 
   2   8   2     1239.85     1233.06     38.87 o 
   4   8   2      632.91      637.26     25.87 o 
   6   8   2     3316.56     3255.35    153.89 o 
   8   8   2      336.96      284.06     17.07 o 
  10   8   2      168.79      120.82     12.93 o 
  12   8   2     2536.05     1359.50    686.63 o 
  14   8   2      544.17      487.16     24.32 o 
  16   8   2       62.42       74.09     13.81 o 
  18   8   2      112.34      161.63     22.38 o 
  20   8   2      152.42      203.74     25.28 o 
  22   8   2       24.20       25.88     14.29 o 
  24   8   2     1239.77     1252.26     87.06 o 
  26   8   2        4.10        3.57     18.06 o 
 -27   9   2      167.94      195.25     25.71 o 
 -25   9   2      880.06      863.00     52.47 o 
 -23   9   2      888.44      953.43     55.62 o 
 -21   9   2       50.69       48.15     13.87 o 
 -19   9   2      344.54      359.33     28.61 o 
 -17   9   2     1212.16     1164.75     54.07 o 
 -15   9   2       86.29       97.11     14.82 o 
 -13   9   2      639.56      678.62     41.86 o 
 -11   9   2     8631.43     8334.55    281.91 o 
  -9   9   2      658.68      521.13     30.89 o 
  -7   9   2     8052.10     7237.20    470.89 o 
  -5   9   2     3427.37     3413.61    118.76 o 
  -3   9   2     1032.98      960.78     47.34 o 
  -1   9   2     6449.59     6550.78    152.91 o 
   1   9   2     2456.50     2248.20     68.22 o 
   3   9   2      345.06      326.58     15.98 o 
   5   9   2     3575.45     3699.30    204.06 o 
   7   9   2    13705.20    13546.53   1047.46 o 
   9   9   2     3455.25     3448.77    161.17 o 
  11   9   2     1326.47     1266.36     86.24 o 
  13   9   2      483.00      487.86     28.14 o 
  15   9   2      181.88      235.40     31.58 o 
  17   9   2      286.99      314.82     28.53 o 
  19   9   2      491.39      568.04     35.74 o 
  21   9   2       50.18       59.47     18.90 o 
  23   9   2     1452.01     1400.17     60.01 o 
  25   9   2      279.36      279.79     32.94 o 
 -26  10   2      915.02      925.62     68.49 o 
 -24  10   2      543.60      621.18     38.06 o 
 -22  10   2      291.05      338.95     29.36 o 
 -20  10   2      342.68      400.74     38.55 o 
 -18  10   2      801.02      815.30     54.30 o 
 -16  10   2     2319.31     2160.95    131.42 o 
 -14  10   2     2720.66     2729.08    113.68 o 
 -12  10   2       17.84       20.70      7.62 o 
 -10  10   2     1805.18     1111.07    380.40 o 
  -8  10   2      452.13      428.15     26.77 o 
  -6  10   2     1028.84      875.75     73.23 o 
  -4  10   2     1810.33     1729.86     47.29 o 
  -2  10   2     2628.18     2670.99     84.10 o 
   0  10   2       52.14       66.48      9.76 o 
   2  10   2      101.46      153.31     20.48 o 
   4  10   2      533.07      558.42     52.82 o 
   6  10   2       27.55       12.69     13.32 o 
   8  10   2       57.38       68.69     20.74 o 
  10  10   2     1150.09     1312.22     68.87 o 
  12  10   2      115.89      104.39     26.90 o 
  14  10   2     2124.07     2205.99    126.25 o 
  16  10   2       78.71       28.26     31.89 o 
  18  10   2      509.47      549.73     37.41 o 
  20  10   2       60.30       80.25     20.71 o 
  22  10   2      198.74      247.95     30.60 o 
 -25  11   2        0.04        9.03     14.50 o 
 -23  11   2       19.21       17.02     16.13 o 
 -21  11   2       36.36       57.44     16.00 o 
 -19  11   2      689.11      634.30     37.92 o 
 -17  11   2     1660.31     1689.58     91.16 o 
 -15  11   2      259.01      299.68     28.34 o 
 -13  11   2     1084.56      977.63     67.83 o 
 -11  11   2        0.02        9.42      6.82 o 
  -9  11   2      413.52      420.88     21.54 o 
  -7  11   2      275.42      212.89     44.99 o 
  -5  11   2     1451.81     1557.28     68.97 o 
  -3  11   2      907.56     1033.59     71.00 o 
  -1  11   2     4155.55     4165.33    327.12 o 
   1  11   2       35.43       37.74     13.80 o 
   3  11   2      551.68      564.46     34.50 o 
   5  11   2       60.86       64.56     20.38 o 
   7  11   2      871.38      884.05    108.84 o 
   9  11   2      187.79      197.06     34.24 o 
  11  11   2        2.77      -15.24     13.08 o 
  13  11   2     3490.98     3431.34    120.26 o 
  15  11   2      219.37      323.83     45.75 o 
  17  11   2      977.32     1116.90     83.26 o 
  19  11   2        6.25        3.27     19.24 o 
  21  11   2      109.44      118.96     39.18 o 
 -22  12   2      189.20      243.15     31.99 o 
 -20  12   2       68.78       98.39     22.24 o 
 -18  12   2      164.36      194.12     23.34 o 
 -16  12   2      190.63      219.26     23.62 o 
 -14  12   2       75.46       76.56     20.03 o 
 -12  12   2      771.29      735.85     52.30 o 
 -10  12   2     3203.70     2980.10    196.52 o 
  -8  12   2     1145.44      976.59     52.69 o 
  -6  12   2      511.82      538.83     30.74 o 
  -4  12   2      588.90      476.12     44.52 o 
  -2  12   2     1899.57     1739.32     75.90 o 
   0  12   2       78.45      100.46     19.48 o 
   2  12   2     1413.45     1431.04     91.29 o 
   4  12   2      181.67      180.66     56.05 o 
   6  12   2     3851.50     3833.96    135.50 o 
   8  12   2       16.15       24.42     18.42 o 
  10  12   2     2510.51     2761.36    192.64 o 
  12  12   2      306.37      331.45     60.40 o 
  14  12   2      387.81      453.83     54.49 o 
  16  12   2      303.57      318.73     48.83 o 
  18  12   2       54.28       97.14     32.30 o 
 -19  13   2      148.92      178.03     64.76 o 
 -17  13   2       35.66       37.92     25.00 o 
 -15  13   2      448.68      466.05     84.45 o 
 -13  13   2      113.75       91.40     22.31 o 
 -11  13   2       96.65      103.53     23.56 o 
  -9  13   2      694.58      641.42     50.74 o 
  -7  13   2     1066.16     1044.98     57.68 o 
  -5  13   2     1115.02     1052.22     97.53 o 
  -3  13   2      321.34      344.68     34.07 o 
  -1  13   2      145.35      192.61     27.18 o 
   1  13   2      571.75      555.57     47.32 o 
   3  13   2      382.90      424.90     48.86 o 
   5  13   2       15.43        3.11     16.21 o 
   7  13   2      368.16      395.40     48.83 o 
   9  13   2        5.06       23.62     19.34 o 
  11  13   2       58.33       52.86     26.48 o 
  13  13   2       74.45      115.12     32.16 o 
  15  13   2        7.38       -3.88     19.34 o 
  17  13   2      105.38       96.26     33.07 o 
 -16  14   2       10.29       -7.04     21.07 o 
 -14  14   2     1076.19     1036.28     71.95 o 
 -12  14   2      535.15      627.56     50.89 o 
 -10  14   2       28.58       58.17     23.82 o 
  -8  14   2       32.89       15.11     14.99 o 
  -6  14   2        6.36       -3.58     12.71 o 
  -4  14   2     1152.66     1073.84     56.78 o 
  -2  14   2      321.25      338.23     36.00 o 
   0  14   2     2699.74     2665.07     84.16 o 
   2  14   2      332.97      419.55     50.40 o 
   4  14   2     1322.32     1362.21     78.50 o 
   6  14   2       66.08       60.08     26.90 o 
   8  14   2       10.08       33.34     23.27 o 
  10  14   2        1.83        0.64     18.72 o 
  12  14   2      738.30      746.57     83.80 o 
  14  14   2      554.72      483.13     59.12 o 
 -11  15   2      384.21      413.57     79.45 o 
  -9  15   2       10.35       31.29     24.05 o 
  -7  15   2      742.22      643.85     83.26 o 
  -5  15   2      814.03      822.26     52.10 o 
  -3  15   2       56.20       64.87     21.92 o 
  -1  15   2      579.95      560.16     58.10 o 
   1  15   2      297.55      348.80     49.60 o 
   3  15   2      129.02      203.80     41.47 o 
   5  15   2      399.55      448.65     56.89 o 
   7  15   2      474.55      468.99     57.66 o 
   9  15   2        5.17       11.97     23.46 o 
 -33   1   3        4.40       10.09     12.56 o 
 -31   1   3     1441.08     1297.11     45.12 o 
 -29   1   3        0.29        1.48      8.56 o 
 -27   1   3      607.22      674.46     30.07 o 
 -25   1   3      228.06      230.85     16.59 o 
 -23   1   3      319.92      299.06     17.36 o 
 -21   1   3        3.08        5.67      4.70 o 
 -19   1   3        6.54       12.10      4.92 o 
 -17   1   3      287.42      244.55     13.34 o 
 -15   1   3     7138.34     7440.06    254.57 o 
 -13   1   3      686.81      665.31     28.90 o 
 -11   1   3    20810.73    21464.29    762.17 o 
  -9   1   3    10694.01    12047.07    407.86 o 
  -7   1   3    34059.66    34740.89    987.72 o 
  -5   1   3     5441.23     5209.20    121.58 o 
  -3   1   3     2489.78     2271.98     41.67 o 
  -1   1   3     1280.21     1030.65    151.86 o 
   1   1   3     1848.22     1683.65     95.17 o 
   3   1   3    13340.66    14650.63    840.78 o 
   5   1   3     2465.82     2348.58    168.64 o 
   7   1   3     5806.66     5826.38    381.09 o 
   9   1   3      784.40      841.71     66.66 o 
  11   1   3     3536.10     4070.72    255.53 o 
  13   1   3      248.40      299.09     57.19 o 
  15   1   3      507.60      586.49     43.52 o 
  17   1   3       45.33       67.91     12.04 o 
  19   1   3        1.13       25.84     11.86 o 
  21   1   3       56.34      118.75     62.62 o 
  23   1   3      937.51     1036.82     79.18 o 
  25   1   3      419.64      292.47     44.21 o 
  27   1   3      695.73      700.87     61.18 o 
  29   1   3        0.34        8.16     22.32 o 
 -32   2   3      573.44      521.05     33.53 o 
 -30   2   3      486.18      534.55     31.87 o 
 -28   2   3       23.80       26.04      9.67 o 
 -26   2   3     3905.52     3782.75     61.09 o 
 -24   2   3     1946.19     1794.99     40.44 o 
 -22   2   3      481.25      508.49     19.37 o 
 -20   2   3     3494.58     3513.02    111.08 o 
 -18   2   3      229.76      257.79     13.97 o 
 -16   2   3      151.90      238.36     12.83 o 
 -14   2   3     2936.84     2919.52    109.99 o 
 -12   2   3     2314.13     2767.27     88.89 o 
 -10   2   3     3740.39     3936.16    131.28 o 
  -8   2   3     8910.65     9672.41    251.60 o 
  -6   2   3      175.30      149.59      7.69 o 
  -4   2   3      198.43      147.28      8.83 o 
  -2   2   3     5981.88     6226.69    254.30 o 
   0   2   3     6072.33     6031.81    249.30 o 
   2   2   3     5182.47     4731.59    216.20 o 
   4   2   3     4663.71     5479.40    378.13 o 
   6   2   3     3195.35     3544.09    298.14 o 
   8   2   3       51.11       45.50      5.60 o 
  10   2   3    12407.86    12960.33    974.18 o 
  12   2   3       10.16       28.37      6.91 o 
  14   2   3      153.67      166.28     16.08 o 
  16   2   3      207.49      226.93     15.63 o 
  18   2   3      888.91      892.08     66.97 o 
  20   2   3        1.02        9.27      8.88 o 
  22   2   3      228.51      237.57     26.08 o 
  24   2   3      243.42      296.41     30.90 o 
  26   2   3      720.40      698.76    101.08 o 
  28   2   3       35.08       65.87     30.22 o 
 -33   3   3        4.27       14.98     17.18 o 
 -31   3   3       12.36       18.46     12.58 o 
 -29   3   3      144.21      159.34     17.50 o 
 -27   3   3      116.15      133.16     15.82 o 
 -25   3   3        2.89        6.79      7.04 o 
 -23   3   3      713.91      722.43     23.84 o 
 -21   3   3     2148.42     2060.96     70.94 o 
 -19   3   3      372.57      362.91     15.85 o 
 -17   3   3      468.99      460.25     17.01 o 
 -15   3   3       86.85       82.31      8.26 o 
 -13   3   3     2408.58     2499.74     81.06 o 
 -11   3   3      930.41     1102.35     52.50 o 
  -9   3   3      279.82      298.89     13.05 o 
  -7   3   3     2170.31     2040.38     41.21 o 
  -5   3   3     3751.26     4406.15     97.74 o 
  -3   3   3      856.53      849.33     34.09 o 
  -1   3   3    10423.34    10551.78    478.89 o 
   1   3   3      314.47      334.48     13.29 o 
   3   3   3     3462.05     3480.90    233.10 o 
   5   3   3      210.47      297.05     16.03 o 
   7   3   3     2127.87     2296.64    124.03 o 
   9   3   3     3282.77     3455.81    313.82 o 
  11   3   3       97.58      107.57      9.65 o 
  13   3   3     1759.95     1676.66    139.77 o 
  15   3   3        2.98       12.72      6.54 o 
  17   3   3     2870.76     3132.47    248.71 o 
  19   3   3      207.58      200.04     33.62 o 
  21   3   3        9.44        9.47      9.62 o 
  23   3   3       38.30       59.30     15.23 o 
  25   3   3       27.51       29.96     14.14 o 
  27   3   3      153.20      129.45     22.67 o 
  29   3   3      114.48      127.01     35.30 o 
 -32   4   3      156.89      167.09     29.35 o 
 -30   4   3      791.83      722.52     38.27 o 
 -28   4   3      313.92      306.17     27.71 o 
 -26   4   3       14.69       21.25      8.85 o 
 -24   4   3        6.31        5.16      6.54 o 
 -22   4   3     3537.35     3522.61     88.24 o 
 -20   4   3       66.76       73.18      9.05 o 
 -18   4   3     2214.08     2484.18     80.99 o 
 -16   4   3       78.16      100.20      9.38 o 
 -14   4   3      841.88      738.92     30.96 o 
 -12   4   3     5360.77     5978.94    243.62 o 
 -10   4   3     8452.12     9621.38    336.85 o 
  -8   4   3      333.82      224.57     19.30 o 
  -6   4   3     1328.99     1673.89     57.74 o 
  -4   4   3      870.05      962.65     26.43 o 
  -2   4   3     5613.34     6307.79    259.55 o 
   0   4   3     1836.31     1987.46    119.45 o 
   2   4   3     6801.81     6988.23    304.97 o 
   4   4   3        4.50        8.23      4.32 o 
   6   4   3    11480.91    11986.02    588.80 o 
   8   4   3       17.42       22.61      4.26 o 
  10   4   3    13623.96    14092.12    961.79 o 
  12   4   3      517.67      502.19     29.12 o 
  14   4   3     1410.84      979.38    234.36 o 
  16   4   3       68.89      102.07     13.36 o 
  18   4   3      181.91      156.86     17.31 o 
  20   4   3      334.87      329.07     28.08 o 
  22   4   3      263.25      242.87     28.33 o 
  24   4   3      168.17      181.30     25.32 o 
  26   4   3        8.92        8.10     14.38 o 
  28   4   3      283.95      355.72     41.16 o 
 -31   5   3        0.50       -3.23     12.83 o 
 -29   5   3       18.49       17.20     12.65 o 
 -27   5   3       24.01       27.80     12.37 o 
 -25   5   3     1283.09     1216.80     61.28 o 
 -23   5   3       17.80       16.30      9.17 o 
 -21   5   3     1934.49     1920.68     96.78 o 
 -19   5   3     2879.73     2777.46     90.86 o 
 -17   5   3     4212.78     4281.53    167.07 o 
 -15   5   3     1089.45     1110.71     43.75 o 
 -13   5   3      564.49      567.24     21.03 o 
 -11   5   3     3419.03     3605.26    129.98 o 
  -9   5   3     5920.63     6590.31    262.78 o 
  -7   5   3     1013.02     1269.62     44.64 o 
  -5   5   3      598.32      514.55     15.46 o 
  -3   5   3     1740.76     1627.97     65.62 o 
  -1   5   3      552.14      411.03     16.23 o 
   1   5   3     8740.53     9679.81    519.66 o 
   3   5   3       81.32       79.45      8.80 o 
   5   5   3       66.86       77.92      8.56 o 
   7   5   3      297.56      298.69     73.63 o 
   9   5   3       81.28       60.37      9.70 o 
  11   5   3      800.93      719.37     42.22 o 
  13   5   3     1523.01     1505.31    114.40 o 
  15   5   3     4482.29     4475.24    356.32 o 
  17   5   3       91.09       94.85     21.61 o 
  19   5   3      951.16      801.95     50.81 o 
  21   5   3      679.58      628.77     57.02 o 
  23   5   3        8.95        3.64     11.72 o 
  25   5   3      160.35      185.33     26.94 o 
  27   5   3       27.32       40.80     17.49 o 
 -30   6   3      196.71      203.80     26.39 o 
 -28   6   3      201.78      217.45     25.58 o 
 -26   6   3        3.52       -1.78     10.23 o 
 -24   6   3      803.59      777.68     35.33 o 
 -22   6   3      265.47      275.38     24.08 o 
 -20   6   3      815.22      856.41     34.09 o 
 -18   6   3     4645.79     4454.49    199.34 o 
 -16   6   3      752.69      725.15     43.81 o 
 -14   6   3      116.32      140.79     13.24 o 
 -12   6   3     2001.04     1804.32    104.65 o 
 -10   6   3     3169.43     3209.35    140.18 o 
  -8   6   3        0.47       22.82      5.82 o 
  -6   6   3      925.59     1054.83     43.95 o 
  -4   6   3    16282.71    18307.04    408.53 o 
  -2   6   3      227.51      243.91     16.64 o 
   0   6   3     4946.45     4596.86    193.00 o 
   2   6   3      658.61      652.19     34.43 o 
   4   6   3     3763.51     3628.05    166.35 o 
   6   6   3      123.57      130.50     11.32 o 
   8   6   3      829.96      683.72     96.51 o 
  10   6   3      336.78      341.11     19.06 o 
  12   6   3      768.71      559.17     48.52 o 
  14   6   3      606.73      587.84     26.09 o 
  16   6   3      522.33      502.50     50.03 o 
  18   6   3      284.43      295.60     23.52 o 
  20   6   3      583.95      570.92     39.58 o 
  22   6   3        4.66        8.84     12.49 o 
  24   6   3        0.39      -10.94     11.37 o 
  26   6   3      175.07      185.23     29.75 o 
 -29   7   3      170.33      209.93     26.36 o 
 -27   7   3       30.20       38.24     14.77 o 
 -25   7   3       22.76       26.97     12.28 o 
 -23   7   3      165.31      209.07     22.41 o 
 -21   7   3        8.41       15.29      9.13 o 
 -19   7   3      627.05      665.98     30.54 o 
 -17   7   3      696.29      686.20     48.75 o 
 -15   7   3      718.20      657.77     30.74 o 
 -13   7   3       14.61       10.67      5.57 o 
 -11   7   3     1056.31     1029.45     43.64 o 
  -9   7   3      379.87      292.97     30.15 o 
  -7   7   3     1861.57     1994.26     73.58 o 
  -5   7   3    11638.86    12188.29    446.03 o 
  -3   7   3      439.33      457.17     17.17 o 
  -1   7   3     2897.16     3173.75    157.15 o 
   1   7   3       24.69       12.21      4.40 o 
   3   7   3        0.30        3.79      5.39 o 
   5   7   3      696.57      686.31     34.13 o 
   7   7   3      389.65      369.23     18.42 o 
   9   7   3      221.92      220.27     16.90 o 
  11   7   3      108.83       65.84     29.33 o 
  13   7   3      388.61      317.36     21.56 o 
  15   7   3       68.92       85.28     13.85 o 
  17   7   3      623.77      651.84     44.63 o 
  19   7   3      141.93      138.61     21.70 o 
  21   7   3      389.42      389.63     28.96 o 
  23   7   3       26.42       30.02     15.42 o 
  25   7   3       38.11       31.04     19.93 o 
 -28   8   3      216.18      260.94     29.28 o 
 -26   8   3     1537.98     1475.04     84.03 o 
 -24   8   3     1076.58     1057.71     67.06 o 
 -22   8   3     1117.71     1043.22     62.31 o 
 -20   8   3      721.22      767.48     62.89 o 
 -18   8   3       25.24       33.47     11.15 o 
 -16   8   3     6023.65     6058.31    327.16 o 
 -14   8   3       18.38       17.57      7.21 o 
 -12   8   3     2298.91     2293.94     99.94 o 
 -10   8   3      546.58      441.65     75.51 o 
  -8   8   3     3820.85     4099.22    187.80 o 
  -6   8   3      218.08      217.79     17.95 o 
  -4   8   3    10729.38    11173.32    426.45 o 
  -2   8   3       29.20       10.80      5.33 o 
   0   8   3     5174.72     5193.13    218.94 o 
   2   8   3     1408.85     1323.05    106.82 o 
   4   8   3     4461.14     4535.52    230.70 o 
   6   8   3       24.29       26.73      8.59 o 
   8   8   3      643.80      552.90     31.89 o 
  10   8   3      122.53      128.84     18.43 o 
  12   8   3      782.25      440.71    197.11 o 
  14   8   3      147.38      150.93     17.24 o 
  16   8   3     1261.98     1293.39     83.19 o 
  18   8   3      413.39      431.01     33.63 o 
  20   8   3     1153.12     1072.27     51.84 o 
  22   8   3      387.12      458.61     36.54 o 
  24   8   3      174.50      164.86     31.14 o 
 -27   9   3      106.32       87.49     19.40 o 
 -25   9   3      103.44      107.29     20.12 o 
 -23   9   3      132.55      149.81     21.62 o 
 -21   9   3      548.91      567.97     33.00 o 
 -19   9   3      152.27      162.73     22.37 o 
 -17   9   3       68.58       56.31     13.58 o 
 -15   9   3      358.90      364.48     21.62 o 
 -13   9   3      770.95      796.37     49.65 o 
 -11   9   3     1715.67     1609.76     80.23 o 
  -9   9   3     1932.40     2125.92    102.62 o 
  -7   9   3      125.78      125.99     12.87 o 
  -5   9   3      639.84      659.78     36.06 o 
  -3   9   3      229.64      225.82     40.48 o 
  -1   9   3     4305.29     4192.17    111.57 o 
   1   9   3     2461.99     2515.18     50.28 o 
   3   9   3       50.91       37.57      8.64 o 
   5   9   3      201.27      163.23     17.97 o 
   7   9   3      201.34      164.36     21.75 o 
   9   9   3      109.31      145.55     21.50 o 
  11   9   3        6.04       14.33      8.16 o 
  13   9   3     3079.95     2990.55    127.17 o 
  15   9   3       73.54       71.81     16.61 o 
  17   9   3      969.23      950.61     87.66 o 
  19   9   3       80.27       67.60     17.72 o 
  21   9   3      274.56      305.57     32.70 o 
  23   9   3        0.02        3.25     15.40 o 
 -26  10   3      109.98      135.28     27.72 o 
 -24  10   3     1259.64     1227.18     55.89 o 
 -22  10   3        0.07       -7.74     11.01 o 
 -20  10   3       65.79       81.77     17.48 o 
 -18  10   3     2077.34     2034.89     78.25 o 
 -16  10   3     1470.03     1470.86     89.52 o 
 -14  10   3        3.79        5.56      7.41 o 
 -12  10   3      134.39      127.00     14.00 o 
 -10  10   3     1940.54     1903.74     90.68 o 
  -8  10   3      896.88      834.12     37.28 o 
  -6  10   3      619.03      652.17     42.89 o 
  -4  10   3     2222.07     2107.17     80.61 o 
  -2  10   3     1064.75     1087.88     34.07 o 
   0  10   3     4121.03     4044.16    140.20 o 
   2  10   3     2312.37     2498.13     74.55 o 
   4  10   3     1916.11     1890.70     50.38 o 
   6  10   3     1543.69     1565.42     73.88 o 
   8  10   3       44.48       37.44     19.05 o 
  10  10   3       42.94       41.36     20.01 o 
  12  10   3      943.53      940.85     61.51 o 
  14  10   3        0.06        0.11     15.16 o 
  16  10   3      855.31      905.34     64.52 o 
  18  10   3       60.26       39.53     25.00 o 
  20  10   3       17.94       27.96     25.00 o 
  22  10   3       15.59       24.89     16.52 o 
 -23  11   3      225.99      235.16     27.32 o 
 -21  11   3     2025.45     1821.19    115.22 o 
 -19  11   3      379.12      428.31     44.68 o 
 -17  11   3      332.84      379.52     52.71 o 
 -15  11   3     1277.66     1244.04     73.68 o 
 -13  11   3       85.44       81.42     13.00 o 
 -11  11   3      294.07      273.21     45.09 o 
  -9  11   3      573.18      311.55    124.16 o 
  -7  11   3      107.13      117.66     18.05 o 
  -5  11   3      414.53      433.77     24.46 o 
  -3  11   3     1080.79     1032.65     46.50 o 
  -1  11   3      159.36      168.80     23.94 o 
   1  11   3      395.33      368.60     31.16 o 
   3  11   3        1.04       -0.94     11.47 o 
   5  11   3      577.53      552.29     46.16 o 
   7  11   3      465.88      502.58     50.37 o 
   9  11   3      541.31      487.44     66.39 o 
  11  11   3      399.79      433.78     50.02 o 
  13  11   3       32.53       52.28     24.30 o 
  15  11   3      619.45      731.56    105.03 o 
  17  11   3      245.66      277.76     45.75 o 
  19  11   3      307.70      325.02     50.65 o 
 -22  12   3      404.63      407.43     34.22 o 
 -20  12   3       73.33       94.26     19.51 o 
 -18  12   3        7.63        8.44     12.40 o 
 -16  12   3      160.15      162.28     21.84 o 
 -14  12   3       29.66       50.10     13.72 o 
 -12  12   3     1166.23      891.50    127.28 o 
 -10  12   3     1836.60     1608.85    120.25 o 
  -8  12   3      377.52      332.77     33.67 o 
  -6  12   3      282.07      343.89     41.17 o 
  -4  12   3       18.11       10.55     11.44 o 
  -2  12   3        2.78       13.51     11.51 o 
   0  12   3     2886.51     2908.32    197.84 o 
   2  12   3      406.38      416.02     47.29 o 
   4  12   3      139.53      112.64     27.58 o 
   6  12   3     3498.83     3287.33    115.81 o 
   8  12   3        1.86        0.08     16.53 o 
  10  12   3     1188.95     1316.41     77.34 o 
  12  12   3      168.68      156.59     36.50 o 
  14  12   3       22.05       26.24     21.92 o 
  16  12   3       46.20       48.29     28.08 o 
  18  12   3      247.66      270.09     48.38 o 
 -19  13   3        0.04       -5.87     17.39 o 
 -17  13   3      582.40      550.71     98.76 o 
 -15  13   3      347.68      358.42     43.78 o 
 -13  13   3      574.34      569.27    105.03 o 
 -11  13   3       45.62       48.25     17.57 o 
  -9  13   3        1.63       -0.32     11.99 o 
  -7  13   3      102.42      110.68     23.35 o 
  -5  13   3     1428.25     1281.49     79.66 o 
  -3  13   3       65.63       75.46     20.41 o 
  -1  13   3     1217.69     1270.05     94.90 o 
   1  13   3      750.36      710.50     56.53 o 
   3  13   3      485.34      374.16     47.64 o 
   5  13   3        1.77        2.66     17.78 o 
   7  13   3        0.53      -11.90     15.82 o 
   9  13   3       27.23       23.96     21.68 o 
  11  13   3       20.18       23.15     25.58 o 
  13  13   3      236.61      263.89     47.29 o 
  15  13   3       46.05       36.19     25.77 o 
 -16  14   3       99.36       94.43     32.66 o 
 -14  14   3      769.15      667.93     67.48 o 
 -12  14   3        4.90       10.34     20.78 o 
 -10  14   3       45.45       97.95     41.36 o 
  -8  14   3      592.24      552.37     69.64 o 
  -6  14   3       37.99       29.69     17.67 o 
  -4  14   3       44.44       43.73     18.97 o 
  -2  14   3       51.86       56.36     25.45 o 
   0  14   3       45.25       37.00     23.80 o 
   2  14   3       28.30       45.35     24.16 o 
   4  14   3      103.74       89.01     31.30 o 
   6  14   3      191.31      272.71     46.56 o 
   8  14   3      365.69      377.35     53.80 o 
  10  14   3      190.57      211.11     42.67 o 
  -9  15   3       69.48       83.26     30.78 o 
  -7  15   3     2373.31     2383.98    179.94 o 
  -5  15   3      659.02      644.96     49.80 o 
  -3  15   3      157.21      149.17     36.84 o 
  -1  15   3        0.52       -8.78     18.07 o 
   1  15   3      131.80      134.79     34.71 o 
   3  15   3      200.64      201.35     41.56 o 
   5  15   3     1268.89     1311.10     85.04 o 
 -32   0   4        4.28        8.52     16.49 o 
 -30   0   4        8.54        1.25     14.50 o 
 -28   0   4      214.16      193.20     35.18 o 
 -26   0   4      183.87      125.24     20.02 o 
 -24   0   4      339.66      329.76     27.28 o 
 -22   0   4      182.21      189.66     20.34 o 
 -20   0   4      247.76      237.07     21.03 o 
 -18   0   4     6345.99     6473.58    381.09 o 
 -16   0   4     2688.41     2687.10    145.95 o 
 -14   0   4     6018.36     6168.17    252.60 o 
 -12   0   4     5542.89     5978.70    287.53 o 
 -10   0   4     4717.38     5226.19    200.79 o 
  -8   0   4     3504.25     3881.82    110.38 o 
  -6   0   4    30368.54    30434.53   1902.98 o 
  -4   0   4    20741.98    20949.20    371.67 o 
  -2   0   4    17117.03    15239.44    437.82 o 
   0   0   4    48197.55    45437.77    968.64 o 
   2   0   4      546.24      394.04    172.89 o 
   4   0   4    15815.45    15680.81   1131.49 o 
   6   0   4    11637.81    13411.47   1359.01 o 
   8   0   4      930.53      965.74    125.53 o 
  10   0   4      849.26     1089.97    118.90 o 
  12   0   4    11645.68    13742.64   2840.61 o 
  14   0   4     1440.66     1906.76    204.97 o 
  16   0   4     4703.63     5635.92   1121.01 o 
  18   0   4     1345.09     1140.60     90.33 o 
  20   0   4       52.83       70.74     32.65 o 
  22   0   4      411.19      237.26     55.51 o 
  24   0   4       60.59       18.50     28.30 o 
  26   0   4       29.05        7.62     27.21 o 
 -33   1   4       12.30       21.37     14.40 o 
 -31   1   4      714.89      784.44     36.26 o 
 -29   1   4      236.06      225.98     20.87 o 
 -27   1   4      900.66      862.27     31.30 o 
 -25   1   4     3285.35     3092.00    111.07 o 
 -23   1   4      201.26      169.71     14.18 o 
 -21   1   4     3289.99     3516.94     78.69 o 
 -19   1   4     3161.60     3316.52    126.62 o 
 -17   1   4     1341.97     1432.93     40.50 o 
 -15   1   4     4147.24     4358.81    176.01 o 
 -13   1   4      200.91      193.24     11.45 o 
 -11   1   4     4332.23     4653.69    167.28 o 
  -9   1   4     4362.67     4605.01    164.70 o 
  -7   1   4     8229.36     7529.88    227.01 o 
  -5   1   4      357.71      367.63     11.98 o 
  -3   1   4    17063.67    13134.55   2569.09 o 
  -1   1   4     5044.93     4479.35     77.19 o 
   1   1   4     1242.10      943.68    127.18 o 
   3   1   4     3471.35     4042.95    195.95 o 
   5   1   4     7384.47     7990.93    564.39 o 
   7   1   4     5705.60     6771.49    491.96 o 
   9   1   4     7003.41     8444.97    669.15 o 
  11   1   4     3855.95     4571.96    438.04 o 
  13   1   4     1065.30     1204.14    120.63 o 
  15   1   4      102.54      103.76     18.13 o 
  17   1   4        0.15        4.69      9.38 o 
  19   1   4      412.20      468.73     88.68 o 
  21   1   4      108.53      107.08     36.46 o 
  23   1   4       94.27      111.00     29.62 o 
  25   1   4       55.31       25.90     20.61 o 
  27   1   4       58.88       58.29     29.56 o 
 -32   2   4      364.64      415.19     31.23 o 
 -30   2   4        2.29        5.91      9.74 o 
 -28   2   4       23.88       19.44     10.38 o 
 -26   2   4      611.26      597.83     23.93 o 
 -24   2   4     3533.64     2936.51    313.68 o 
 -22   2   4        7.11       10.13      5.76 o 
 -20   2   4     6099.39     6181.68    231.30 o 
 -18   2   4       84.75       72.72      8.78 o 
 -16   2   4      726.41      717.42     23.12 o 
 -14   2   4     1625.24     1591.98     68.72 o 
 -12   2   4     7635.88     8285.87    296.36 o 
 -10   2   4      481.77      627.69     27.92 o 
  -8   2   4     1537.79     1199.72     54.97 o 
  -6   2   4     1574.96     1354.27     29.24 o 
  -4   2   4     5584.27     5623.96    139.69 o 
  -2   2   4      332.04      346.95     13.81 o 
   0   2   4      221.17      148.51     28.23 o 
   2   2   4     2370.42     2231.11     95.40 o 
   4   2   4      357.93      417.56     29.74 o 
   6   2   4    14964.10    17026.78   1647.39 o 
   8   2   4     1510.97     1794.48    132.11 o 
  10   2   4     2728.31     2749.12    281.98 o 
  12   2   4       30.20       22.92      8.48 o 
  14   2   4      139.34      182.70     18.12 o 
  16   2   4      741.95      739.19     87.01 o 
  18   2   4       42.27       57.02     16.10 o 
  20   2   4     2253.28     2329.26    348.15 o 
  22   2   4      721.45      598.14     53.72 o 
  24   2   4      431.29      461.85     54.42 o 
  26   2   4       92.16       75.70     28.35 o 
 -33   3   4       46.54       51.47     20.39 o 
 -31   3   4      454.97      427.01     34.10 o 
 -29   3   4        8.41       21.49      9.93 o 
 -27   3   4      173.90      167.47     17.65 o 
 -25   3   4       12.03       28.87      9.10 o 
 -23   3   4        0.27        8.89      6.14 o 
 -21   3   4     2623.21     2447.06     62.84 o 
 -19   3   4     2112.91     2086.75     74.94 o 
 -17   3   4     4597.57     4426.90    152.61 o 
 -15   3   4     2945.74     3018.21    173.10 o 
 -13   3   4     2129.99     1940.65     73.02 o 
 -11   3   4     4135.24     4107.69    145.60 o 
  -9   3   4      985.27     1111.90     38.87 o 
  -7   3   4     3744.56     3607.87     90.81 o 
  -5   3   4    20989.14    22723.37    585.92 o 
  -3   3   4     4464.12     4289.48    106.81 o 
  -1   3   4     2423.66     1638.13    202.51 o 
   1   3   4     4173.96     2660.58    602.21 o 
   3   3   4     7456.28     7231.62    361.61 o 
   5   3   4    12625.93    12911.38    760.13 o 
   7   3   4     3485.30     3075.07    167.44 o 
   9   3   4      797.47      585.86    160.92 o 
  11   3   4     4291.80     4711.76    376.86 o 
  13   3   4     1091.21     1049.95    111.22 o 
  15   3   4     5100.02     5189.00    466.09 o 
  17   3   4     3219.78     3232.11    536.84 o 
  19   3   4      268.49      289.53     32.84 o 
  21   3   4      631.27      723.04     91.41 o 
  23   3   4      136.98      186.02     29.95 o 
  25   3   4        3.50        0.92     17.50 o 
  27   3   4        1.25        3.27     19.52 o 
 -32   4   4     1313.87     1302.78     53.03 o 
 -30   4   4      626.49      620.25     38.14 o 
 -28   4   4     1044.20      992.97     43.00 o 
 -26   4   4     1125.02     1105.82     47.68 o 
 -24   4   4        0.16       -1.27      8.34 o 
 -22   4   4       75.68       84.37     10.62 o 
 -20   4   4     4870.48     4680.90    170.67 o 
 -18   4   4     1341.29     1285.34     32.81 o 
 -16   4   4      164.33      190.33     12.59 o 
 -14   4   4    17322.98    17876.23    751.09 o 
 -12   4   4      546.50      625.95     27.36 o 
 -10   4   4    12167.73    12520.80    476.03 o 
  -8   4   4      189.83      196.82     10.40 o 
  -6   4   4     1126.73     1171.69     31.43 o 
  -4   4   4      460.76      462.96     26.26 o 
  -2   4   4     1297.33     1106.00     46.21 o 
   0   4   4     4124.78     4040.18    127.58 o 
   2   4   4     1106.59     1086.36     41.56 o 
   4   4   4      123.60       66.44     17.40 o 
   6   4   4       37.67       38.61      7.18 o 
   8   4   4      148.91      151.50     16.02 o 
  10   4   4       71.49       80.91     15.55 o 
  12   4   4       50.30       35.16     11.31 o 
  14   4   4      739.91      692.06     52.43 o 
  16   4   4      104.64      116.03     19.32 o 
  18   4   4        0.05        2.49     10.53 o 
  20   4   4      210.91      184.75     34.95 o 
  22   4   4        0.53       36.72     17.17 o 
  24   4   4        3.49        3.36     15.52 o 
  26   4   4      706.42      622.16     63.49 o 
 -31   5   4       63.87       68.18     19.44 o 
 -29   5   4       47.19       36.60     15.46 o 
 -27   5   4        4.12       21.40     12.05 o 
 -25   5   4     2236.91     2114.83     76.39 o 
 -23   5   4       23.12       29.98     10.68 o 
 -21   5   4     2663.43     2464.37    115.79 o 
 -19   5   4     2335.52     2186.53     97.10 o 
 -17   5   4     1717.48     1724.13     74.55 o 
 -15   5   4      466.34      435.31     16.09 o 
 -13   5   4      798.50      824.12     40.09 o 
 -11   5   4     6139.06     5759.14    560.42 o 
  -9   5   4     1129.65     1129.30     45.93 o 
  -7   5   4     9032.48     9170.30    285.11 o 
  -5   5   4       44.15       48.57      5.89 o 
  -3   5   4    17875.49    19262.74    682.02 o 
  -1   5   4        0.92        1.89      3.42 o 
   1   5   4     5088.90     5055.62    280.25 o 
   3   5   4      648.00      594.36     20.93 o 
   5   5   4       60.49       56.12      8.41 o 
   7   5   4     3290.39     3244.83    290.15 o 
   9   5   4     1241.00     1211.89    105.72 o 
  11   5   4     2148.39     2131.33    164.16 o 
  13   5   4      811.06      731.88     76.97 o 
  15   5   4       36.13       41.81     11.30 o 
  17   5   4      316.65      302.01     37.07 o 
  19   5   4      855.15      915.08    126.41 o 
  21   5   4       51.44       81.33     21.20 o 
  23   5   4      465.02      497.58     94.45 o 
  25   5   4      136.96      161.34     31.13 o 
 -30   6   4       88.26      108.92     20.82 o 
 -28   6   4       45.69       38.61     15.08 o 
 -26   6   4       38.28       41.90     13.86 o 
 -24   6   4      286.07      278.41     31.54 o 
 -22   6   4       44.52       44.40     12.47 o 
 -20   6   4      745.22      701.54     28.46 o 
 -18   6   4      159.93      162.64     16.55 o 
 -16   6   4     1532.17     1444.09     69.54 o 
 -14   6   4     2017.04     1922.76     80.23 o 
 -12   6   4     1009.82      705.37    110.96 o 
 -10   6   4     4362.27     4027.84    160.73 o 
  -8   6   4     2175.76     2412.27    105.04 o 
  -6   6   4    10658.99    11639.71    454.24 o 
  -4   6   4     1179.50     1134.41     43.64 o 
  -2   6   4     5358.57     4959.69    140.26 o 
   0   6   4    11109.40    10691.88    250.02 o 
   2   6   4     2055.93     1629.23     72.59 o 
   4   6   4     3151.77     3001.99     77.80 o 
   6   6   4     9252.74     8765.64    514.00 o 
   8   6   4      392.29      257.47     99.73 o 
  10   6   4     3984.30     3522.54    380.16 o 
  12   6   4      774.60      746.49     33.10 o 
  14   6   4     1096.26     1114.74     69.75 o 
  16   6   4     1099.18     1101.02     96.30 o 
  18   6   4      801.29      798.76     85.12 o 
  20   6   4        9.97        7.45     13.62 o 
  22   6   4      540.15      555.85     98.69 o 
  24   6   4       84.61      110.45     29.62 o 
 -29   7   4       23.72       29.82     15.58 o 
 -27   7   4     1924.66     1881.73     66.50 o 
 -25   7   4     1042.81     1041.93     53.51 o 
 -23   7   4      246.68      251.91     25.56 o 
 -21   7   4      699.38      749.50     49.99 o 
 -19   7   4      548.49      565.98     36.92 o 
 -17   7   4      872.23      808.82     41.21 o 
 -15   7   4    10325.59    10350.66    473.10 o 
 -13   7   4     1010.32      992.65     51.92 o 
 -11   7   4     1342.89     1418.68     70.74 o 
  -9   7   4     2684.36     2592.38    110.39 o 
  -7   7   4       12.61        8.98      5.51 o 
  -5   7   4      733.90      843.76     48.60 o 
  -3   7   4      755.53      790.73     27.59 o 
  -1   7   4     1397.67     1296.13     34.55 o 
   1   7   4       50.33       36.51      7.42 o 
   3   7   4     6875.52     6757.39    276.46 o 
   5   7   4        4.45       10.33      6.80 o 
   7   7   4      735.96      681.60     60.79 o 
   9   7   4     2805.32     2576.04    215.21 o 
  11   7   4      305.25      263.71     22.97 o 
  13   7   4     1652.32     1506.46    106.19 o 
  15   7   4       14.51       19.11     11.57 o 
  17   7   4      856.34      819.89     78.23 o 
  19   7   4        6.85       -1.94     10.83 o 
  21   7   4       47.51       38.68     18.81 o 
  23   7   4      346.76      359.50     40.66 o 
 -28   8   4        0.26        7.34     13.43 o 
 -26   8   4      132.88      158.02     23.35 o 
 -24   8   4      568.66      599.22     35.68 o 
 -22   8   4      141.91      140.84     19.40 o 
 -20   8   4     1079.38     1079.85     49.39 o 
 -18   8   4      517.82      507.60     32.04 o 
 -16   8   4      872.09      823.91     47.05 o 
 -14   8   4      905.42      931.65     44.21 o 
 -12   8   4       99.72       99.01     12.36 o 
 -10   8   4       22.44       29.30      7.60 o 
  -8   8   4     2900.40     2859.50    122.15 o 
  -6   8   4     3229.77     3003.39     86.88 o 
  -4   8   4      424.34      369.20     20.82 o 
  -2   8   4        4.85        3.23      5.56 o 
   0   8   4       48.46       63.45     10.86 o 
   2   8   4     1067.02      980.66     38.42 o 
   4   8   4      870.75      862.08     51.17 o 
   6   8   4     2020.12     1938.28    155.99 o 
   8   8   4     1543.42     1478.05    101.79 o 
  10   8   4      438.83      401.65     27.04 o 
  12   8   4       19.34        9.49      7.76 o 
  14   8   4       55.02       74.68     15.63 o 
  16   8   4     1002.56     1054.57     76.66 o 
  18   8   4      459.80      479.30     35.02 o 
  20   8   4      139.78      178.03     25.69 o 
  22   8   4        0.16      -13.77     18.56 o 
 -27   9   4       90.85      116.55     22.35 o 
 -25   9   4      125.57      126.13     21.28 o 
 -23   9   4      945.56      993.04     52.21 o 
 -21   9   4       29.00       52.01     14.66 o 
 -19   9   4       39.70       33.21     12.22 o 
 -17   9   4      543.39      503.35     26.17 o 
 -15   9   4        8.07       -4.85      6.71 o 
 -13   9   4       33.18       37.02      9.24 o 
 -11   9   4    10896.39    10658.47    379.32 o 
  -9   9   4      323.77      357.25     20.59 o 
  -7   9   4     2409.28     2125.97     91.73 o 
  -5   9   4       53.26       56.07     10.66 o 
  -3   9   4      897.37      828.47     42.25 o 
  -1   9   4     1558.87     1467.17     39.65 o 
   1   9   4     4286.53     4329.50    173.38 o 
   3   9   4     1808.79     1367.47    237.84 o 
   5   9   4     2424.92     2548.50    193.18 o 
   7   9   4      495.33      477.38     33.96 o 
   9   9   4     3406.24     3402.54    226.95 o 
  11   9   4     6968.26     7014.94    783.06 o 
  13   9   4      301.79      320.63     38.07 o 
  15   9   4       55.10       54.16     18.38 o 
  17   9   4       78.19       74.73     21.57 o 
  19   9   4       23.93       70.14     23.59 o 
  21   9   4      199.48      216.34     35.29 o 
 -24  10   4       95.40      121.22     21.57 o 
 -22  10   4      230.24      279.77     28.04 o 
 -20  10   4      948.76      946.77     59.76 o 
 -18  10   4      384.91      378.40     28.95 o 
 -16  10   4      233.35      241.29     21.11 o 
 -14  10   4     3781.58     3416.06    168.51 o 
 -12  10   4      362.87      393.72     26.77 o 
 -10  10   4     1694.92     1628.40     77.86 o 
  -8  10   4      514.36      506.81     31.96 o 
  -6  10   4      411.93      426.43     24.73 o 
  -4  10   4     1177.17     1140.88     37.12 o 
  -2  10   4       13.60        3.62      6.86 o 
   0  10   4     1884.85     1803.83    101.23 o 
   2  10   4     1129.07     1119.91     87.61 o 
   4  10   4      223.86      241.77     23.36 o 
   6  10   4      384.77      330.45     26.48 o 
   8  10   4        7.70       21.66     12.32 o 
  10  10   4      191.87      202.76     36.84 o 
  12  10   4       49.68       47.78     22.86 o 
  14  10   4      712.15      817.17     61.92 o 
  16  10   4        2.14       -7.97     19.19 o 
  18  10   4        3.74        3.27     20.30 o 
  20  10   4        0.01        4.35     31.56 o 
 -23  11   4       37.82       24.89     15.28 o 
 -21  11   4       13.70       51.75     16.43 o 
 -19  11   4      933.28      931.44     42.10 o 
 -17  11   4     1215.35     1085.89     63.48 o 
 -15  11   4      508.19      481.11     34.96 o 
 -13  11   4      530.10      588.56     52.65 o 
 -11  11   4      198.47      257.35     23.73 o 
  -9  11   4     1126.22     1158.23     52.98 o 
  -7  11   4      753.80      642.33     43.15 o 
  -5  11   4     1414.49     1385.77     64.83 o 
  -3  11   4     1604.49     1414.30     70.42 o 
  -1  11   4     1940.25     1858.03     55.59 o 
   1  11   4      159.08      140.47     30.78 o 
   3  11   4     1776.25     1829.85     83.84 o 
   5  11   4     1358.59     1296.56     72.29 o 
   7  11   4      908.24      980.03     65.03 o 
   9  11   4      814.68      823.85     61.18 o 
  11  11   4      343.79      399.92     50.61 o 
  13  11   4        7.52       25.56     22.28 o 
  15  11   4        1.46        7.45     19.96 o 
  17  11   4     1209.28     1454.61     88.46 o 
 -20  12   4      162.61      214.72     27.37 o 
 -18  12   4      138.93      133.47     26.08 o 
 -16  12   4        0.90        3.92     13.41 o 
 -14  12   4       45.53       34.20     13.17 o 
 -12  12   4      867.34      832.85     53.68 o 
 -10  12   4     1292.29     1171.12     55.72 o 
  -8  12   4      661.80      474.44    126.80 o 
  -6  12   4     4294.67     4170.26    229.64 o 
  -4  12   4      486.15      469.06     37.91 o 
  -2  12   4      327.09      360.24     49.51 o 
   0  12   4     2250.21     2052.92    117.00 o 
   2  12   4       50.54       39.87     20.90 o 
   4  12   4       15.31       -8.03     16.87 o 
   6  12   4     3157.78     3184.65    118.49 o 
   8  12   4      196.08      207.45     40.27 o 
  10  12   4     1531.50     1597.74     88.49 o 
  12  12   4      207.38      238.37     43.87 o 
  14  12   4        6.58       16.16     22.74 o 
 -17  13   4      330.89      372.84     52.19 o 
 -15  13   4      733.09      566.45     59.46 o 
 -13  13   4      159.37      160.43     29.08 o 
 -11  13   4      171.91      168.34     28.98 o 
  -9  13   4      476.91      508.84     43.48 o 
  -7  13   4      512.64      471.35     41.34 o 
  -5  13   4      415.67      367.60     46.11 o 
  -3  13   4      429.87      479.01     41.64 o 
  -1  13   4        0.04        0.17     16.91 o 
   1  13   4       28.10       18.26     20.38 o 
   3  13   4       25.02       36.03     21.51 o 
   5  13   4       39.24       52.46     24.93 o 
   7  13   4       28.28        8.00     19.08 o 
   9  13   4       62.69      100.42     31.52 o 
  11  13   4       65.24       54.76     27.75 o 
 -14  14   4      460.33      500.85     60.95 o 
 -12  14   4      121.44      130.46     36.15 o 
 -10  14   4      133.74      149.91     28.54 o 
  -8  14   4       27.90        0.96     14.73 o 
  -6  14   4      168.47      150.56     27.72 o 
  -4  14   4       67.53       91.49     29.62 o 
  -2  14   4      326.73      353.22     49.53 o 
   0  14   4     1697.36     1575.36     88.11 o 
   2  14   4       94.43       94.26     31.30 o 
   4  14   4       22.92       24.75     21.69 o 
   6  14   4        0.21      -10.74     20.30 o 
   8  14   4       18.42        9.04     21.07 o 
  -5  15   4      303.83      321.11     50.40 o 
  -3  15   4        3.29       21.22     24.63 o 
  -1  15   4      247.87      269.45     48.03 o 
 -31   1   5      559.61      627.85     35.35 o 
 -29   1   5      134.35      158.91     18.84 o 
 -27   1   5     3653.66     3544.40     75.54 o 
 -25   1   5       27.74       34.97      9.15 o 
 -23   1   5       27.34       30.35      9.05 o 
 -21   1   5        0.51        0.57      5.35 o 
 -19   1   5      445.35      456.32     18.39 o 
 -17   1   5      307.79      288.18     15.82 o 
 -15   1   5     4270.56     4046.53    125.06 o 
 -13   1   5     1279.70     1187.87     46.59 o 
 -11   1   5     4621.73     4505.54    128.37 o 
  -9   1   5     2996.24     2312.37    254.33 o 
  -7   1   5     1447.56     1406.74     37.53 o 
  -5   1   5       66.11       41.72      7.13 o 
  -3   1   5     1821.21     1733.60     37.42 o 
  -1   1   5        8.14       18.43      5.26 o 
   1   1   5     2632.55     1923.50    281.05 o 
   3   1   5     1492.13     1346.41     52.40 o 
   5   1   5     3199.10     3334.15    284.24 o 
   7   1   5     2699.93     2825.41    198.08 o 
   9   1   5     6195.70     6279.77    636.68 o 
  11   1   5      750.31      793.20     59.16 o 
  13   1   5        7.96        0.67      8.99 o 
  15   1   5       27.15       28.84     16.93 o 
  17   1   5        2.85        4.98     13.32 o 
  19   1   5      474.87      429.96     49.24 o 
  21   1   5       41.70        9.29     16.53 o 
  23   1   5      597.68      509.27     57.14 o 
  25   1   5        1.76       -1.09     19.61 o 
 -32   2   5      223.31      202.72     30.67 o 
 -30   2   5       56.03       53.57     14.07 o 
 -28   2   5        9.92        8.91      9.48 o 
 -26   2   5      410.86      425.00     22.97 o 
 -24   2   5      738.54      709.14     25.26 o 
 -22   2   5      918.93      859.41     26.51 o 
 -20   2   5       34.42       40.58      8.14 o 
 -18   2   5     1224.77     1207.02     32.81 o 
 -16   2   5     5892.32     6001.62    208.42 o 
 -14   2   5     1743.46     1854.67     87.85 o 
 -12   2   5     1316.81     1255.14     38.21 o 
 -10   2   5     7582.91     7907.55    252.46 o 
  -8   2   5     2302.32     2217.96     49.17 o 
  -6   2   5     1134.78     1005.90     21.40 o 
  -4   2   5      944.49      845.84     20.53 o 
  -2   2   5      118.77      100.80      9.31 o 
   0   2   5      289.80      232.72     50.08 o 
   2   2   5     3562.51     3704.00    174.95 o 
   4   2   5      792.14      848.04     40.73 o 
   6   2   5     2468.34     2189.40    115.83 o 
   8   2   5      276.32      255.13     19.93 o 
  10   2   5     2117.15     2369.51    240.82 o 
  12   2   5     1394.56     1454.41    134.89 o 
  14   2   5      622.01      564.00     55.47 o 
  16   2   5       19.11       15.24     13.85 o 
  18   2   5       68.11       75.04     24.23 o 
  20   2   5      208.92      151.41     33.86 o 
  22   2   5      554.51      469.17     62.04 o 
  24   2   5        0.88       14.15     20.01 o 
 -31   3   5       27.19       41.98     16.23 o 
 -29   3   5      150.81      109.81     20.35 o 
 -27   3   5       95.36       97.14     17.81 o 
 -25   3   5        5.65        2.99      6.88 o 
 -23   3   5      280.33      256.16     17.50 o 
 -21   3   5     1221.34     1117.38     30.83 o 
 -19   3   5       31.09       22.40      6.78 o 
 -17   3   5     2039.27     2081.63     73.88 o 
 -15   3   5      179.85      179.27     12.60 o 
 -13   3   5      296.76      347.45     16.15 o 
 -11   3   5      585.39      527.87     37.38 o 
  -9   3   5       28.77       51.97      7.43 o 
  -7   3   5      283.80      267.91     12.46 o 
  -5   3   5     2305.33     2074.46     42.27 o 
  -3   3   5     3134.15     2669.99     61.21 o 
  -1   3   5     2087.19     1204.31    338.92 o 
   1   3   5      162.92       97.68     11.41 o 
   3   3   5     1922.69     1640.84     73.75 o 
   5   3   5      205.33      232.72     25.77 o 
   7   3   5      392.24      352.29     29.69 o 
   9   3   5       68.39       33.04     17.48 o 
  11   3   5       48.29       61.04     12.02 o 
  13   3   5     1595.42     1743.12    137.30 o 
  15   3   5      469.97      474.76     79.84 o 
  17   3   5      110.90      118.15     21.53 o 
  19   3   5       42.20       40.79     21.51 o 
  21   3   5       86.38       76.18     39.18 o 
  23   3   5      129.32      129.90     35.38 o 
  25   3   5       59.37       64.10     28.49 o 
 -30   4   5      471.22      428.99     34.78 o 
 -28   4   5      144.66      150.19     22.28 o 
 -26   4   5      104.52       91.68     17.58 o 
 -24   4   5      758.69      687.11     38.45 o 
 -22   4   5      317.95      265.32     21.33 o 
 -20   4   5      337.88      321.07     21.77 o 
 -18   4   5      491.14      495.32     19.20 o 
 -16   4   5       26.32       24.52      5.95 o 
 -14   4   5     2895.06     2863.42    111.07 o 
 -12   4   5     1992.21     1970.02    106.13 o 
 -10   4   5     7713.10     7579.02    316.98 o 
  -8   4   5     1393.70     1276.05     32.54 o 
  -6   4   5     4027.62     3959.91     99.75 o 
  -4   4   5       12.36        7.89      4.30 o 
  -2   4   5       28.17       22.80      6.33 o 
   0   4   5     1722.78     1603.69     39.02 o 
   2   4   5     2545.05     1983.58    439.41 o 
   4   4   5      619.95      687.34     27.38 o 
   6   4   5     2458.15     2102.93    140.91 o 
   8   4   5        9.03       27.84      8.42 o 
  10   4   5     2095.02     2100.58    174.06 o 
  12   4   5      438.49      292.08     98.22 o 
  14   4   5       23.56       29.13     11.86 o 
  16   4   5      230.28      282.47     63.76 o 
  18   4   5       35.01       53.64     17.57 o 
  20   4   5       57.95       71.08     20.65 o 
  22   4   5      482.37      383.63     51.14 o 
  24   4   5      208.50      233.60     45.79 o 
 -31   5   5      746.26      759.52     43.16 o 
 -29   5   5        3.49        3.60     12.91 o 
 -27   5   5      488.95      529.92     35.83 o 
 -25   5   5      870.24      896.93     52.12 o 
 -23   5   5      237.81      237.45     21.33 o 
 -21   5   5     3151.24     3072.96    133.61 o 
 -19   5   5      244.61      255.97     19.96 o 
 -17   5   5      157.04      152.60     16.55 o 
 -15   5   5      899.68      817.11     35.69 o 
 -13   5   5       27.48       27.94      6.59 o 
 -11   5   5     1172.99     1253.06     30.01 o 
  -9   5   5     6803.21     7113.96    209.22 o 
  -7   5   5     1906.80     2184.94     63.05 o 
  -5   5   5     7354.44     7015.47    146.88 o 
  -3   5   5       19.85       10.57      5.57 o 
  -1   5   5     1644.16     1536.71     33.25 o 
   1   5   5     2073.50     1925.48     85.74 o 
   3   5   5     1404.84     1361.91     59.71 o 
   5   5   5     1092.85      743.81    278.39 o 
   7   5   5      590.00      564.40     41.31 o 
   9   5   5       21.43       30.68      8.88 o 
  11   5   5      144.38      167.80     19.44 o 
  13   5   5      805.55      927.77    110.28 o 
  15   5   5       81.34       56.85     26.16 o 
  17   5   5     1231.64     1265.11    209.94 o 
  19   5   5      181.68      160.72     26.87 o 
  21   5   5       79.61      101.45     26.09 o 
  23   5   5      129.73      124.44     34.40 o 
 -30   6   5        5.69       25.54     15.59 o 
 -28   6   5        0.15        0.78     11.49 o 
 -26   6   5        5.48        6.74     12.03 o 
 -24   6   5      285.83      311.34     27.88 o 
 -22   6   5      147.50      139.26     17.08 o 
 -20   6   5      749.22      698.65     33.34 o 
 -18   6   5     1500.03     1421.07     68.63 o 
 -16   6   5       25.42       25.62      8.23 o 
 -14   6   5     1937.18     1390.90    261.38 o 
 -12   6   5      162.86      163.94     14.96 o 
 -10   6   5      255.98      285.98     17.82 o 
  -8   6   5      308.71      346.38     18.76 o 
  -6   6   5       11.77        8.29      5.54 o 
  -4   6   5     2565.92     2358.54     76.74 o 
  -2   6   5      425.05      378.83     17.71 o 
   0   6   5     7504.65     7537.64    163.66 o 
   2   6   5     1168.79     1194.32     50.24 o 
   4   6   5      331.82      315.92     22.39 o 
   6   6   5        2.93       -2.97      5.75 o 
   8   6   5       13.64       20.41      8.37 o 
  10   6   5     1236.47     1149.76     78.23 o 
  12   6   5     1612.49     1543.04    140.91 o 
  14   6   5       78.89       65.25     15.54 o 
  16   6   5      658.42      708.74     72.58 o 
  18   6   5      617.14      614.36     46.56 o 
  20   6   5       44.28       70.86     20.92 o 
  22   6   5        4.13       -5.41     16.17 o 
 -29   7   5      167.16      216.36     27.16 o 
 -27   7   5       24.85       38.91     14.50 o 
 -25   7   5       36.51       20.18     12.72 o 
 -23   7   5       33.33       29.66     12.67 o 
 -21   7   5      217.95      255.49     22.31 o 
 -19   7   5      567.76      613.48     43.81 o 
 -17   7   5      818.82      778.54     30.20 o 
 -15   7   5       10.02        5.18      6.73 o 
 -13   7   5       54.29       73.72     11.79 o 
 -11   7   5      839.88      849.91     34.22 o 
  -9   7   5      138.37      121.31     14.86 o 
  -7   7   5      164.15      179.07     17.33 o 
  -5   7   5      259.08      227.92     19.06 o 
  -3   7   5      254.66      269.45     19.37 o 
  -1   7   5     1603.42     1521.53     39.94 o 
   1   7   5        3.43        8.87      6.32 o 
   3   7   5      240.21      234.58     25.52 o 
   5   7   5     1352.92     1219.46     79.33 o 
   7   7   5     1460.87     1360.15     65.51 o 
   9   7   5        3.18        9.70      9.18 o 
  11   7   5     1275.93     1172.28     97.87 o 
  13   7   5       27.54       48.38     14.46 o 
  15   7   5      320.51      353.39     31.73 o 
  17   7   5      470.96      503.10     36.49 o 
  19   7   5       57.02       66.73     22.13 o 
  21   7   5        5.06       10.16     16.66 o 
 -28   8   5      718.85      752.83     43.24 o 
 -26   8   5      850.32      853.84     43.06 o 
 -24   8   5     1388.37     1341.55     82.64 o 
 -22   8   5      533.32      543.60     34.83 o 
 -20   8   5     2980.93     2797.86    153.24 o 
 -18   8   5      169.32      158.03     17.23 o 
 -16   8   5     1576.83     1553.78     99.30 o 
 -14   8   5      456.76      434.11     36.10 o 
 -12   8   5     1661.35     1685.20    100.90 o 
 -10   8   5        0.04        3.29      7.10 o 
  -8   8   5     1176.91     1091.21     62.65 o 
  -6   8   5        1.66        9.60      7.82 o 
  -4   8   5     3764.79     3614.82     97.18 o 
  -2   8   5       48.94       41.08      9.57 o 
   0   8   5     1294.89     1246.63     44.33 o 
   2   8   5        0.09       10.69      7.44 o 
   4   8   5       67.84       79.62     21.51 o 
   6   8   5        0.12        2.63      8.90 o 
   8   8   5     1039.65     1092.81    148.76 o 
  10   8   5       11.92       26.19     15.92 o 
  12   8   5      414.92      309.84    120.59 o 
  14   8   5      450.91      476.24     34.33 o 
  16   8   5     1438.31     1544.29    151.28 o 
  18   8   5        0.15       11.04     13.42 o 
  20   8   5      337.47      354.24     41.44 o 
 -25   9   5        8.47       18.77     14.30 o 
 -23   9   5       13.00       26.53     13.69 o 
 -21   9   5      134.62      153.91     21.37 o 
 -19   9   5        2.92        4.34      9.31 o 
 -17   9   5      942.38      882.44     60.84 o 
 -15   9   5       51.18       43.81     11.44 o 
 -13   9   5      580.44      549.36     38.44 o 
 -11   9   5      400.12      400.27     27.21 o 
  -9   9   5       26.52       20.45      9.49 o 
  -7   9   5        5.77        7.22      7.65 o 
  -5   9   5      595.53      609.08     28.42 o 
  -3   9   5      178.45      161.52     17.88 o 
  -1   9   5      984.85      968.68     46.37 o 
   1   9   5     2412.46     2196.86     59.31 o 
   3   9   5       49.84       43.89     13.13 o 
   5   9   5      131.12      154.44     20.26 o 
   7   9   5       97.33      121.83     21.98 o 
   9   9   5      118.33      116.49     22.48 o 
  11   9   5      896.76      884.74     87.20 o 
  13   9   5      337.57      392.15     39.94 o 
  15   9   5      287.90      330.82     44.64 o 
  17   9   5      245.14      290.83     57.92 o 
  19   9   5       54.96       63.68     30.75 o 
 -24  10   5      161.77      236.17     28.56 o 
 -22  10   5       50.23       59.21     16.36 o 
 -20  10   5        0.15       -0.86     11.34 o 
 -18  10   5      860.23      855.37     61.72 o 
 -16  10   5      166.93      121.35     18.61 o 
 -14  10   5      957.50      877.25     63.89 o 
 -12  10   5       23.08       32.00     11.11 o 
 -10  10   5       12.62       17.52      9.94 o 
  -8  10   5      109.81      102.84     15.82 o 
  -6  10   5     2078.92     2007.55     68.60 o 
  -4  10   5     2544.78     2493.42     92.08 o 
  -2  10   5      131.02      186.36     19.53 o 
   0  10   5      787.50      743.33     36.71 o 
   2  10   5       32.85       25.96     11.83 o 
   4  10   5     2442.68     2452.41     65.79 o 
   6  10   5       65.89       99.75     18.17 o 
   8  10   5     1224.73     1168.53     93.46 o 
  10  10   5      225.42      257.68     33.41 o 
  12  10   5       10.02        8.06     20.74 o 
  14  10   5       20.80       18.88     22.74 o 
  16  10   5     1324.66     1603.17    106.11 o 
 -21  11   5      787.28      838.03     73.20 o 
 -19  11   5      546.76      563.45     53.50 o 
 -17  11   5      866.90      819.99     74.29 o 
 -15  11   5       48.11       63.54     15.04 o 
 -13  11   5     1135.82     1050.03     64.45 o 
 -11  11   5       80.10      102.90     17.79 o 
  -9  11   5      574.63      620.88     32.49 o 
  -7  11   5      979.94      884.66     43.33 o 
  -5  11   5     1623.89     1603.01     56.17 o 
  -3  11   5      825.92      806.08     35.07 o 
  -1  11   5      505.85      487.07     49.80 o 
   1  11   5       71.39       61.79     15.78 o 
   3  11   5      387.42      258.06     57.50 o 
   5  11   5      515.10      482.60     81.08 o 
   7  11   5      429.06      410.99     51.49 o 
   9  11   5       28.34       36.90     26.12 o 
  11  11   5       67.03       49.67     25.26 o 
  13  11   5      418.47      414.94     55.27 o 
  15  11   5      114.30      160.53     40.02 o 
 -18  12   5        0.41        8.56     15.01 o 
 -16  12   5       95.57      108.13     20.34 o 
 -14  12   5      165.58      214.39     24.81 o 
 -12  12   5      444.06      478.20     33.02 o 
 -10  12   5      635.77      675.21     35.55 o 
  -8  12   5      326.10      414.98     30.00 o 
  -6  12   5      888.39      907.78     42.70 o 
  -4  12   5        0.75        5.71     10.44 o 
  -2  12   5       41.52       12.29     17.30 o 
   0  12   5      283.10      204.77     38.64 o 
   2  12   5     1465.36     1436.28    103.39 o 
   4  12   5      605.69      631.82     61.86 o 
   6  12   5      224.34      293.30     47.32 o 
   8  12   5      328.20      321.47     49.24 o 
  10  12   5     1035.48     1047.83     75.37 o 
  12  12   5      143.94      168.66     41.12 o 
 -15  13   5        0.06       -4.07     15.47 o 
 -13  13   5      758.32      759.80     85.46 o 
 -11  13   5      155.53      126.83     26.97 o 
  -9  13   5       26.78       32.03     17.73 o 
  -7  13   5        3.12       10.19     14.60 o 
  -5  13   5       35.13       45.74     19.01 o 
  -3  13   5      140.20      150.76     35.73 o 
  -1  13   5     1253.11     1207.50     77.34 o 
   1  13   5      109.04       89.37     29.54 o 
   3  13   5      573.18      503.37     58.47 o 
   5  13   5       84.64       67.86     27.94 o 
   7  13   5        0.25        3.52     22.46 o 
   9  13   5        5.60       17.41     23.01 o 
 -10  14   5      431.43      427.52     45.17 o 
  -8  14   5        2.93        0.14     18.18 o 
  -6  14   5       15.06       24.27     22.74 o 
  -4  14   5      111.48      131.48     35.29 o 
  -2  14   5      155.09      176.44     39.63 o 
   0  14   5       16.01       10.06     22.28 o 
   2  14   5       90.44      124.85     36.07 o 
 -32   0   6        6.51       13.61     19.20 o 
 -30   0   6      128.32      128.43     24.55 o 
 -28   0   6     1413.21     1419.20     56.04 o 
 -26   0   6      622.36      529.07     36.03 o 
 -24   0   6      168.34      172.56     22.36 o 
 -22   0   6     3421.58     3647.67    143.26 o 
 -20   0   6     1293.65     1333.35     61.23 o 
 -18   0   6      626.09      591.40     34.87 o 
 -16   0   6       22.98       39.06     10.25 o 
 -14   0   6     4621.38     4664.54    265.48 o 
 -12   0   6     2539.04     2323.25     79.38 o 
 -10   0   6     3933.17     3928.79    112.63 o 
  -8   0   6      345.38      244.52     30.63 o 
  -6   0   6        2.68       10.00      6.72 o 
  -4   0   6    15600.59    14962.36    241.13 o 
  -2   0   6     8129.42     7848.61    100.23 o 
   0   0   6    10722.47     9792.61    507.51 o 
   2   0   6      191.46      248.84     20.29 o 
   4   0   6     1794.20     1659.39    146.93 o 
   6   0   6     2043.95     1628.21    154.55 o 
   8   0   6        0.19       -2.22      9.14 o 
  10   0   6       37.28       33.74     23.94 o 
  12   0   6     3206.80     2985.36    145.84 o 
  14   0   6        1.31       25.03     23.94 o 
  16   0   6     3647.26     3181.26    161.08 o 
  18   0   6      608.92      577.92     79.45 o 
  20   0   6      301.79      293.86     66.39 o 
  22   0   6       42.78       64.21     39.18 o 
 -31   1   6      208.69      226.93     23.17 o 
 -29   1   6       36.65       40.27     12.15 o 
 -27   1   6      663.73      646.59     27.54 o 
 -25   1   6      710.03      723.42     27.03 o 
 -23   1   6       88.48       74.20     11.40 o 
 -21   1   6     2631.21     2392.67     94.41 o 
 -19   1   6     1830.91     1859.48     79.85 o 
 -17   1   6      716.28      743.82     24.17 o 
 -15   1   6     3100.40     2856.92     90.91 o 
 -13   1   6     3115.71     3032.44     70.19 o 
 -11   1   6      784.38      707.08     22.53 o 
  -9   1   6     3670.49     3577.53    103.78 o 
  -7   1   6     1224.57     1066.46     33.97 o 
  -5   1   6       48.93       43.03      6.57 o 
  -3   1   6      518.20      424.24     17.75 o 
  -1   1   6       39.85       42.51      7.61 o 
   1   1   6        7.24       11.02      6.69 o 
   3   1   6      105.62      133.40     13.88 o 
   5   1   6      589.22      528.50     57.07 o 
   7   1   6     1946.73     1641.50     44.36 o 
   9   1   6     5386.27     4863.19    314.09 o 
  11   1   6     1565.64     1348.23     70.74 o 
  13   1   6      571.37      490.19     48.47 o 
  15   1   6      142.70      138.09     30.33 o 
  17   1   6       28.97       28.12     19.19 o 
  19   1   6       38.96       32.61     21.68 o 
  21   1   6      193.93      140.37     34.86 o 
  23   1   6      217.90      133.53     36.84 o 
 -30   2   6      571.36      533.04     37.52 o 
 -28   2   6      232.66      236.59     20.10 o 
 -26   2   6      674.10      684.85     29.54 o 
 -24   2   6      546.55      572.04     24.80 o 
 -22   2   6     3455.87     3390.35    126.28 o 
 -20   2   6     7097.16     7154.77    300.66 o 
 -18   2   6      120.39      158.79     13.82 o 
 -16   2   6     1974.23     1873.99     58.20 o 
 -14   2   6      634.87      691.10     27.20 o 
 -12   2   6     1256.00     1031.89    113.21 o 
 -10   2   6       90.74      103.65     10.00 o 
  -8   2   6    17416.73    17876.47    425.32 o 
  -6   2   6      728.04      663.18     19.26 o 
  -4   2   6     1855.85     1475.53     43.56 o 
  -2   2   6     3068.86     2667.53    123.75 o 
   0   2   6       95.92       84.29     24.45 o 
   2   2   6      206.66      194.37     15.92 o 
   4   2   6        1.78        0.65      5.44 o 
   6   2   6     1215.04     1277.73    119.28 o 
   8   2   6        2.99        9.94      8.68 o 
  10   2   6      991.57      833.46     40.89 o 
  12   2   6      254.24      233.69     35.78 o 
  14   2   6       71.71       61.38     21.38 o 
  16   2   6      202.31      182.47     39.18 o 
  18   2   6       78.56       98.11     28.48 o 
  20   2   6      209.48      196.20     40.44 o 
  22   2   6      103.56      128.39     35.73 o 
 -31   3   6       17.94       14.53     15.24 o 
 -29   3   6       28.88       22.83     14.64 o 
 -27   3   6      300.85      300.95     25.98 o 
 -25   3   6      411.42      369.48     26.98 o 
 -23   3   6       51.00       79.56     11.67 o 
 -21   3   6      377.50      409.32     20.77 o 
 -19   3   6      108.02      133.32     12.89 o 
 -17   3   6     1776.56     1676.82     52.91 o 
 -15   3   6      310.44      280.84     16.10 o 
 -13   3   6     2392.36     2187.57     86.20 o 
 -11   3   6      479.44      491.50     17.53 o 
  -9   3   6        0.55       -0.89      4.08 o 
  -7   3   6     2366.97     2198.91     71.83 o 
  -5   3   6     4425.20     4296.16     71.89 o 
  -3   3   6        2.46       30.21     18.05 o 
  -1   3   6    11385.99    11207.52    308.53 o 
   1   3   6     4143.96     3757.01    123.85 o 
   3   3   6      867.33      711.31     41.64 o 
   5   3   6     3537.09     3449.24    210.03 o 
   7   3   6     1833.65     1872.14    141.07 o 
   9   3   6      132.97       98.67     40.64 o 
  11   3   6     1042.38     1063.82    127.87 o 
  13   3   6     2670.03     2366.01     93.50 o 
  15   3   6      580.54      492.39     51.07 o 
  17   3   6     1730.58     1414.98     79.45 o 
  19   3   6        0.17       -1.64     17.30 o 
  21   3   6        0.17       21.77     22.32 o 
 -30   4   6      617.17      650.59     41.31 o 
 -28   4   6      989.94      951.06     64.45 o 
 -26   4   6     2383.71     2208.58    114.46 o 
 -24   4   6      165.99      164.78     18.86 o 
 -22   4   6      438.96      423.68     26.72 o 
 -20   4   6      729.31      743.38     39.42 o 
 -18   4   6     1738.16     1753.88     60.68 o 
 -16   4   6     6835.02     7160.95    249.18 o 
 -14   4   6     1089.38     1019.85     56.97 o 
 -12   4   6     1427.93     1332.51     49.67 o 
 -10   4   6     2121.75     2153.49     56.61 o 
  -8   4   6     1527.69     1429.74     32.70 o 
  -6   4   6      152.78      142.58     12.10 o 
  -4   4   6       82.44      115.82     13.62 o 
  -2   4   6     4672.01     4096.60    190.87 o 
   0   4   6      399.04      251.62     49.83 o 
   2   4   6     2218.82     1771.15     63.16 o 
   4   4   6     1285.51     1171.65     52.00 o 
   6   4   6     1829.67     1907.55    139.03 o 
   8   4   6     1052.36     1027.90     58.59 o 
  10   4   6      123.51      132.48     18.12 o 
  12   4   6      760.51      807.27    104.38 o 
  14   4   6       53.31       78.78     19.59 o 
  16   4   6      212.17      217.34     38.86 o 
  18   4   6       23.74       25.58     20.78 o 
  20   4   6        0.41      -16.33     16.11 o 
 -29   5   6        5.63        1.07     13.23 o 
 -27   5   6      287.74      276.84     28.99 o 
 -25   5   6     1585.53     1487.50     57.31 o 
 -23   5   6      589.86      567.76     30.33 o 
 -21   5   6     1041.04      968.42     46.29 o 
 -19   5   6      380.30      400.84     24.63 o 
 -17   5   6      407.63      434.02     25.96 o 
 -15   5   6      121.19      133.03     14.85 o 
 -13   5   6     2364.55     2303.25     92.07 o 
 -11   5   6      432.00      438.70     22.47 o 
  -9   5   6      150.50      141.34     15.65 o 
  -7   5   6     3443.05     3261.11     87.94 o 
  -5   5   6      598.66      618.32     21.02 o 
  -3   5   6      698.19      570.22     22.29 o 
  -1   5   6        6.36       10.50      5.27 o 
   1   5   6       81.44       77.33     11.37 o 
   3   5   6      921.64      748.83    122.99 o 
   5   5   6     3121.15     2889.48    234.06 o 
   7   5   6      376.30      398.31     26.92 o 
   9   5   6      840.62      896.91     77.29 o 
  11   5   6      303.09      378.54     29.10 o 
  13   5   6      280.82      270.30     29.85 o 
  15   5   6      112.31       95.77     21.87 o 
  17   5   6       42.72       43.39     19.56 o 
  19   5   6      132.49      108.30     33.31 o 
  21   5   6       61.72       45.17     26.94 o 
 -28   6   6       39.56       42.53     16.73 o 
 -26   6   6       44.85       67.95     17.44 o 
 -24   6   6       62.73       73.76     15.65 o 
 -22   6   6        0.53        3.08      9.72 o 
 -20   6   6       92.82       96.21     15.60 o 
 -18   6   6     1069.50     1035.30     60.60 o 
 -16   6   6      391.13      316.74     32.77 o 
 -14   6   6      887.52      867.33     31.10 o 
 -12   6   6     3556.37     3343.21    123.01 o 
 -10   6   6      140.97      169.62     18.14 o 
  -8   6   6      396.91      320.19     23.30 o 
  -6   6   6     2941.03     2808.23     95.42 o 
  -4   6   6      876.31      762.43     30.03 o 
  -2   6   6      277.97      230.52     19.37 o 
   0   6   6     1327.22     1241.03     38.37 o 
   2   6   6     1117.04     1142.56     46.18 o 
   4   6   6     2603.08     2354.83    188.35 o 
   6   6   6     2047.19     2196.59    146.67 o 
   8   6   6        0.43        8.57      9.18 o 
  10   6   6     1895.72     2032.01    127.87 o 
  12   6   6      534.09      616.15     75.56 o 
  14   6   6      165.43      199.47     29.31 o 
  16   6   6      115.91      136.09     26.82 o 
  18   6   6      667.02      697.62     92.86 o 
  20   6   6       81.43       74.98     28.76 o 
 -27   7   6     1091.22     1144.19     64.35 o 
 -25   7   6      125.50      154.23     22.66 o 
 -23   7   6       36.25       36.20     12.93 o 
 -21   7   6      729.48      636.33     31.69 o 
 -19   7   6     2588.14     2329.30    117.22 o 
 -17   7   6      529.48      468.05     60.43 o 
 -15   7   6     2565.96     2397.61    115.36 o 
 -13   7   6     6535.82     6113.93    291.83 o 
 -11   7   6     7595.40     7135.23    265.56 o 
  -9   7   6      504.76      492.63     26.75 o 
  -7   7   6        2.61        5.10      6.56 o 
  -5   7   6       11.10       22.59      9.16 o 
  -3   7   6       64.67       60.51     12.34 o 
  -1   7   6     2543.48     2548.42     61.30 o 
   1   7   6      196.55      203.83     22.58 o 
   3   7   6      584.77      534.14     35.17 o 
   5   7   6        4.32        9.92     10.81 o 
   7   7   6     1024.71      968.25     40.40 o 
   9   7   6        8.46        3.85      9.23 o 
  11   7   6        8.06       10.85     11.89 o 
  13   7   6      185.31      235.83     29.38 o 
  15   7   6       18.71       14.02     13.76 o 
  17   7   6      145.87      151.51     39.82 o 
  19   7   6       50.17       61.68     23.45 o 
 -26   8   6      324.34      372.27     33.87 o 
 -24   8   6      151.99      127.52     22.03 o 
 -22   8   6        9.27       11.19     11.32 o 
 -20   8   6      782.98      755.51     50.13 o 
 -18   8   6       22.45       29.51     12.62 o 
 -16   8   6      337.10      321.35     30.07 o 
 -14   8   6     1124.67     1106.45     45.10 o 
 -12   8   6      642.10      618.87     34.87 o 
 -10   8   6       46.90       94.25     15.95 o 
  -8   8   6      705.57      665.62     31.17 o 
  -6   8   6      940.05      919.42     35.65 o 
  -4   8   6      116.64      117.92     16.39 o 
  -2   8   6     1134.05     1163.59     43.76 o 
   0   8   6      391.53      362.79     28.95 o 
   2   8   6      103.39       91.99     16.63 o 
   4   8   6      435.64      496.00     46.44 o 
   6   8   6      561.81      575.34     39.00 o 
   8   8   6      255.29      235.93     30.67 o 
  10   8   6       51.21       57.23     19.21 o 
  12   8   6      790.45      864.59     99.43 o 
  14   8   6      224.47      241.57     33.59 o 
  16   8   6       25.85       22.03     18.17 o 
 -25   9   6       75.57       73.78     19.13 o 
 -23   9   6        7.62       22.34     14.11 o 
 -21   9   6      493.95      466.27     34.31 o 
 -19   9   6        3.44        7.60     11.66 o 
 -17   9   6      315.69      353.02     29.16 o 
 -15   9   6      659.62      620.17     37.06 o 
 -13   9   6      613.31      543.80     31.53 o 
 -11   9   6     1117.01     1085.14     41.20 o 
  -9   9   6      160.71      142.44     18.62 o 
  -7   9   6     5988.25     5884.74    224.53 o 
  -5   9   6      236.83      207.03     21.71 o 
  -3   9   6     1053.31     1081.87     39.07 o 
  -1   9   6      403.88      416.78     31.99 o 
   1   9   6     1703.49     1633.87     55.33 o 
   3   9   6        3.78       -8.64      9.38 o 
   5   9   6     2056.61     2081.51     63.45 o 
   7   9   6     1499.93     1470.18    121.90 o 
   9   9   6      773.33      794.77     56.88 o 
  11   9   6     1098.95     1096.62     82.71 o 
  13   9   6      108.69      114.41     26.54 o 
  15   9   6        7.32        7.34     19.22 o 
 -22  10   6      189.08      202.08     30.68 o 
 -20  10   6      809.20      774.50     53.51 o 
 -18  10   6      197.64      194.90     23.98 o 
 -16  10   6      691.38      722.18     67.54 o 
 -14  10   6     1894.53     1826.89    116.06 o 
 -12  10   6        0.54        7.89     10.43 o 
 -10  10   6     1212.89     1198.33     75.65 o 
  -8  10   6     1322.10     1258.38     44.75 o 
  -6  10   6       30.29       20.78     10.96 o 
  -4  10   6      269.56      332.84     29.83 o 
  -2  10   6      370.27      424.55     46.18 o 
   0  10   6        5.39        5.05     10.83 o 
   2  10   6      348.55      361.50     31.97 o 
   4  10   6     1085.82     1087.67     47.67 o 
   6  10   6      596.19      554.15     37.58 o 
   8  10   6       14.24       33.34     21.84 o 
  10  10   6      162.63      161.43     29.48 o 
  12  10   6      211.53      192.58     32.98 o 
  14  10   6       42.99       37.46     27.42 o 
 -19  11   6       89.29       85.94     19.18 o 
 -17  11   6      134.95      168.17     24.03 o 
 -15  11   6      248.68      259.22     27.83 o 
 -13  11   6      371.91      329.53     29.46 o 
 -11  11   6        8.10        8.69     11.22 o 
  -9  11   6       43.86       37.33     13.16 o 
  -7  11   6       56.49       79.42     16.47 o 
  -5  11   6      580.50      613.25     36.76 o 
  -3  11   6      177.71      163.41     23.68 o 
  -1  11   6      358.66      472.12     38.26 o 
   1  11   6      271.83      277.83     29.99 o 
   3  11   6     1335.41     1346.85     54.27 o 
   5  11   6      110.92      130.11     23.90 o 
   7  11   6      137.30      163.85     37.27 o 
   9  11   6      100.17      129.71     35.63 o 
  11  11   6      176.46      308.47     51.41 o 
 -16  12   6       86.86       81.59     19.49 o 
 -14  12   6       88.55      109.61     21.16 o 
 -12  12   6      423.04      454.59     34.10 o 
 -10  12   6      175.97      171.38     23.24 o 
  -8  12   6      433.31      495.65     34.11 o 
  -6  12   6      390.75      413.86     31.71 o 
  -4  12   6        0.36        0.51     13.20 o 
  -2  12   6      115.97      107.39     21.85 o 
   0  12   6       36.01       39.04     23.05 o 
   2  12   6      906.39      832.36     94.69 o 
   4  12   6      711.51      823.44     67.18 o 
   6  12   6      293.85      345.07     63.67 o 
   8  12   6        1.91       24.98     24.93 o 
 -11  13   6       84.42       59.66     18.36 o 
  -9  13   6      765.44      654.95     51.67 o 
  -7  13   6      233.49      252.98     45.23 o 
  -5  13   6      149.05      184.08     40.35 o 
  -3  13   6      453.18      337.84     54.96 o 
  -1  13   6      135.34      121.90     35.40 o 
   1  13   6        5.89       16.99     23.24 o 
   3  13   6      182.95      196.99     42.67 o 
 -29   1   7        6.82       31.47     11.90 o 
 -27   1   7      997.04     1073.05     35.43 o 
 -25   1   7      195.47      177.92     17.25 o 
 -23   1   7        9.70       13.29      8.05 o 
 -21   1   7      905.02      893.46     43.42 o 
 -19   1   7       67.22       78.27     11.15 o 
 -17   1   7      950.64      981.87     28.47 o 
 -15   1   7     5063.46     5013.63    149.41 o 
 -13   1   7     1111.91     1022.04     62.62 o 
 -11   1   7     1614.89     1545.58     40.76 o 
  -9   1   7      674.83      602.30     33.39 o 
  -7   1   7     4217.81     4007.12     68.15 o 
  -5   1   7     2276.87     2113.60     39.79 o 
  -3   1   7     1265.56     1224.79     39.42 o 
  -1   1   7     1940.49     1826.39     43.19 o 
   1   1   7      219.86      207.39     34.54 o 
   3   1   7      731.24      661.59     35.66 o 
   5   1   7     3330.38     2939.38    115.89 o 
   7   1   7     2337.91     2228.06     92.65 o 
   9   1   7      173.42      175.46     32.85 o 
  11   1   7      259.09      205.53     35.73 o 
  13   1   7      752.82      712.91     57.70 o 
  15   1   7       49.79       45.62     24.01 o 
  17   1   7       28.23       25.87     19.87 o 
  19   1   7        8.95       33.48     24.30 o 
 -30   2   7       44.96       52.00     15.42 o 
 -28   2   7      625.44      547.43     33.54 o 
 -26   2   7      655.94      685.23     33.85 o 
 -24   2   7      146.61      146.98     16.02 o 
 -22   2   7      182.47      217.30     18.11 o 
 -20   2   7      454.81      476.17     22.77 o 
 -18   2   7        1.31        7.83      6.30 o 
 -16   2   7       37.82       32.01      7.82 o 
 -14   2   7     5171.66     4149.02    509.41 o 
 -12   2   7        0.13       15.86      6.13 o 
 -10   2   7     1570.55     1409.94     30.97 o 
  -8   2   7      196.91      177.78     14.54 o 
  -6   2   7     1132.54     1090.33     31.81 o 
  -4   2   7      206.63      212.67     18.42 o 
  -2   2   7      118.83      131.13     15.13 o 
   0   2   7      394.25      305.59     57.43 o 
   2   2   7      108.50      114.61     14.31 o 
   4   2   7      487.73      498.42     31.10 o 
   6   2   7      955.36      897.02     56.81 o 
   8   2   7       30.45       14.63     11.31 o 
  10   2   7       40.44       71.28     24.23 o 
  12   2   7      257.20      227.06     37.62 o 
  14   2   7       75.05       76.18     26.90 o 
  16   2   7       70.65      104.09     30.99 o 
  18   2   7      174.91      187.23     38.89 o 
 -29   3   7      233.55      260.53     29.69 o 
 -27   3   7        9.80        7.33     11.27 o 
 -25   3   7      242.44      195.37     21.79 o 
 -23   3   7      186.67      149.60     18.95 o 
 -21   3   7      137.07      169.63     19.14 o 
 -19   3   7      122.21      114.95     13.20 o 
 -17   3   7      929.14      960.89     39.30 o 
 -15   3   7     1699.20     1671.58     61.90 o 
 -13   3   7      131.25      149.83     14.04 o 
 -11   3   7      139.79      128.04     12.01 o 
  -9   3   7      453.64      436.28     20.08 o 
  -7   3   7      899.18      837.36     26.07 o 
  -5   3   7      414.82      423.77     18.96 o 
  -3   3   7        7.87       16.60      6.95 o 
  -1   3   7     1520.49     1470.96     53.75 o 
   1   3   7      421.52      381.23     21.86 o 
   3   3   7      397.18      405.76     25.87 o 
   5   3   7      116.68      111.37     17.06 o 
   7   3   7      142.62      126.86     21.74 o 
   9   3   7      564.04      458.07     47.21 o 
  11   3   7      326.22      245.47     38.86 o 
  13   3   7       70.21       54.88     24.16 o 
  15   3   7       11.65        5.82     18.75 o 
  17   3   7      399.46      333.10     50.02 o 
  19   3   7       91.55      115.94     33.47 o 
 -28   4   7      207.16      251.23     26.26 o 
 -26   4   7      164.36      162.69     21.31 o 
 -24   4   7      116.48      114.30     18.04 o 
 -22   4   7        2.36       -2.27      9.08 o 
 -20   4   7       58.57       58.30     12.82 o 
 -18   4   7     1869.65     1669.57     95.24 o 
 -16   4   7     1169.91     1092.48     57.48 o 
 -14   4   7      143.32      158.68     16.46 o 
 -12   4   7       51.67       55.46      9.67 o 
 -10   4   7     3747.02     3741.81    105.81 o 
  -8   4   7      174.81      189.13     15.16 o 
  -6   4   7      396.59      360.28     20.52 o 
  -4   4   7      713.37      560.03     26.67 o 
  -2   4   7       38.48       24.50      7.47 o 
   0   4   7      166.64      153.00     16.25 o 
   2   4   7      888.10      824.83     45.24 o 
   4   4   7      114.08      158.90     19.96 o 
   6   4   7      897.57      978.75     81.37 o 
   8   4   7       74.33       78.51     15.54 o 
  10   4   7     1607.46     1328.37     73.46 o 
  12   4   7       19.99       20.21     18.75 o 
  14   4   7        0.67        3.03     15.76 o 
  16   4   7       83.00       88.88     29.98 o 
  18   4   7       66.95       30.33     28.30 o 
 -27   5   7        1.43        2.29     11.85 o 
 -25   5   7      740.61      757.14     36.32 o 
 -23   5   7       64.54       72.40     15.74 o 
 -21   5   7     2074.69     1915.24     82.01 o 
 -19   5   7      619.87      610.61     39.27 o 
 -17   5   7      365.33      368.91     25.00 o 
 -15   5   7      873.80      841.55     35.77 o 
 -13   5   7      130.14      109.99     16.03 o 
 -11   5   7     1178.42     1178.16     43.37 o 
  -9   5   7      196.30      197.41     20.12 o 
  -7   5   7     1261.90     1214.02     40.09 o 
  -5   5   7     1957.49     1915.16     49.78 o 
  -3   5   7      263.04      265.85     19.34 o 
  -1   5   7      916.20      968.18     31.50 o 
   1   5   7       43.86       42.76     12.30 o 
   3   5   7     1310.20     1274.22    112.16 o 
   5   5   7       36.83       25.78     10.86 o 
   7   5   7      379.62      427.94     34.72 o 
   9   5   7        0.21        3.19     10.75 o 
  11   5   7      464.52      564.97     35.13 o 
  13   5   7       59.32       92.74     43.53 o 
  15   5   7      204.60      166.67     37.03 o 
  17   5   7       64.80      103.96     35.30 o 
 -26   6   7       28.84       36.31     14.91 o 
 -24   6   7      125.82      107.81     18.12 o 
 -22   6   7       12.30       13.66     10.83 o 
 -20   6   7       47.93       64.68     13.82 o 
 -18   6   7      354.02      330.71     28.17 o 
 -16   6   7     1342.62     1258.07     55.17 o 
 -14   6   7      581.89      566.53     33.68 o 
 -12   6   7      263.02      254.01     24.16 o 
 -10   6   7       24.51       19.77      9.56 o 
  -8   6   7       63.80       71.20     13.80 o 
  -6   6   7      996.46      975.00     36.99 o 
  -4   6   7     1500.96     1385.10     45.10 o 
  -2   6   7        9.22        5.13      7.97 o 
   0   6   7      888.68      794.23     37.64 o 
   2   6   7      210.19      224.60     28.40 o 
   4   6   7      231.04      246.19     25.03 o 
   6   6   7       56.54       52.46     18.32 o 
   8   6   7      670.87      689.54     40.71 o 
  10   6   7        5.78        4.72     11.81 o 
  12   6   7      437.96      577.44     45.89 o 
  14   6   7      126.06      126.17     33.84 o 
  16   6   7      379.02      389.17     52.51 o 
 -25   7   7        0.22       11.12     12.68 o 
 -23   7   7      132.15      130.33     19.18 o 
 -21   7   7      142.62      148.00     22.14 o 
 -19   7   7       78.57       95.23     17.96 o 
 -17   7   7        1.33        5.72     11.11 o 
 -15   7   7       10.64        4.72     10.47 o 
 -13   7   7      750.00      682.87     33.80 o 
 -11   7   7       87.85       74.16     14.62 o 
  -9   7   7     1772.61     1611.23     88.44 o 
  -7   7   7      597.43      581.41     31.21 o 
  -5   7   7      332.21      386.90     27.09 o 
  -3   7   7       49.89       68.92     14.02 o 
  -1   7   7      702.59      683.04     36.42 o 
   1   7   7     1751.29     1690.81     56.15 o 
   3   7   7       63.41       71.03     22.93 o 
   5   7   7        0.08        3.94     11.69 o 
   7   7   7      177.39      134.30     25.03 o 
   9   7   7       27.10       29.07     16.54 o 
  11   7   7      118.10      146.47     28.88 o 
  13   7   7       94.76      102.40     21.66 o 
  15   7   7       98.26      135.10     28.64 o 
 -24   8   7      939.38      942.00     55.24 o 
 -22   8   7     1925.39     1858.69    140.92 o 
 -20   8   7      891.95      918.85     49.71 o 
 -18   8   7      166.38      144.67     20.97 o 
 -16   8   7       27.13       27.87     13.09 o 
 -14   8   7      317.66      326.74     28.54 o 
 -12   8   7     1202.87     1222.72     52.84 o 
 -10   8   7      447.39      461.49     31.19 o 
  -8   8   7     1926.60     1940.71     75.30 o 
  -6   8   7       24.28       37.51     12.47 o 
  -4   8   7     2814.62     2835.77     83.10 o 
  -2   8   7        9.72       15.11     11.81 o 
   0   8   7     1272.48     1211.84     49.52 o 
   2   8   7      281.21      359.61     31.51 o 
   4   8   7      642.77      681.42     38.46 o 
   6   8   7      267.45      245.35     32.77 o 
   8   8   7        0.20       -6.35     12.33 o 
  10   8   7      101.59       84.56     23.00 o 
  12   8   7      410.74      523.10     72.18 o 
  14   8   7       38.82       47.02     23.04 o 
 -21   9   7       51.95       50.65     17.35 o 
 -19   9   7       30.76       29.46     14.66 o 
 -17   9   7      237.00      223.61     25.52 o 
 -15   9   7        1.25       -2.49     10.99 o 
 -13   9   7      137.41      167.27     21.84 o 
 -11   9   7       11.31        0.67     10.21 o 
  -9   9   7       34.39       37.96     13.44 o 
  -7   9   7       16.75       10.69     10.61 o 
  -5   9   7      523.01      505.77     31.84 o 
  -3   9   7      195.02      182.26     25.16 o 
  -1   9   7      356.14      347.35     32.30 o 
   1   9   7      718.39      689.90     40.11 o 
   3   9   7       98.42       75.47     18.86 o 
   5   9   7      526.67      523.09     38.38 o 
   7   9   7       29.09       26.14     18.24 o 
   9   9   7       39.17       37.78     20.13 o 
  11   9   7       63.89       73.87     24.52 o 
 -20  10   7      478.28      518.24     38.23 o 
 -18  10   7      156.10      183.23     25.10 o 
 -16  10   7        1.22       12.44     12.85 o 
 -14  10   7      151.49      218.80     26.12 o 
 -12  10   7      171.66      158.10     22.63 o 
 -10  10   7      131.40      123.84     20.44 o 
  -8  10   7      286.11      325.07     28.85 o 
  -6  10   7      248.91      289.29     27.54 o 
  -4  10   7      194.13      240.15     28.26 o 
  -2  10   7      846.01      905.36     51.37 o 
   0  10   7      352.12      346.23     33.83 o 
   2  10   7      145.49      200.00     26.82 o 
   4  10   7       62.36       47.59     17.24 o 
   6  10   7       84.90       71.80     20.12 o 
   8  10   7        4.56        0.11     13.75 o 
 -15  11   7      676.74      658.49     54.52 o 
 -13  11   7      237.36      248.54     27.86 o 
 -11  11   7        4.37       11.97     12.30 o 
  -9  11   7      511.99      578.98     37.29 o 
  -7  11   7      172.10      172.57     23.24 o 
  -5  11   7       60.61       76.79     20.42 o 
  -3  11   7      569.18      576.11     41.60 o 
  -1  11   7      171.80      209.63     28.85 o 
   1  11   7      151.78      185.54     27.55 o 
   3  11   7        8.95       22.76     16.21 o 
   5  11   7       54.92       47.10     19.96 o 
 -10  12   7       87.23      102.72     20.25 o 
  -8  12   7      124.33      167.85     27.26 o 
  -6  12   7      554.19      541.81     43.73 o 
  -4  12   7       55.29       34.27     18.09 o 
  -2  12   7       41.20       59.11     20.53 o 
   0  12   7      116.13      126.46     24.11 o 
 -28   0   8      682.25      645.27     46.66 o 
 -26   0   8        0.12        2.89     14.30 o 
 -24   0   8     1003.62     1129.94     70.75 o 
 -22   0   8      252.58      257.80     38.33 o 
 -20   0   8      448.10      477.12     34.54 o 
 -18   0   8      424.11      425.88     32.29 o 
 -16   0   8       40.50       47.82     14.57 o 
 -14   0   8     2999.10     2835.54    125.04 o 
 -12   0   8      832.95      873.16     62.66 o 
 -10   0   8       32.48       60.96     13.70 o 
  -8   0   8      443.66      495.15     35.14 o 
  -6   0   8     1138.11     1113.91     66.82 o 
  -4   0   8       33.65       45.16     14.23 o 
  -2   0   8     2246.46     2163.71     84.56 o 
   0   0   8    10043.60     9647.03    306.92 o 
   2   0   8      100.55      141.22     27.89 o 
   4   0   8        5.16       16.22     15.16 o 
   6   0   8       16.97       19.59     23.94 o 
   8   0   8      136.04       94.69     39.18 o 
  10   0   8     2676.00     2470.57    148.02 o 
  12   0   8     1486.39     1719.60    128.43 o 
  14   0   8     1149.93     1028.50    103.39 o 
  16   0   8      784.65      836.94     95.78 o 
 -27   1   8      193.28      165.30     18.95 o 
 -25   1   8     1253.63     1328.29     71.73 o 
 -23   1   8      111.28       84.48     14.09 o 
 -21   1   8     2454.98     2431.93     96.16 o 
 -19   1   8     1561.69     1550.15     63.91 o 
 -17   1   8      841.20      767.21     27.06 o 
 -15   1   8      255.17      295.55     19.02 o 
 -13   1   8      697.71      723.25     27.56 o 
 -11   1   8       47.01       43.69      8.96 o 
  -9   1   8     2533.21     2526.12     71.85 o 
  -7   1   8     2395.01     2254.47     56.03 o 
  -5   1   8      128.91      139.06     15.54 o 
  -3   1   8      504.45      461.75     32.36 o 
  -1   1   8      941.50      939.06     40.06 o 
   1   1   8      753.34      640.43     94.27 o 
   3   1   8      350.53      375.68     28.37 o 
   5   1   8       52.93       49.47     16.44 o 
   7   1   8      102.45      100.13     26.66 o 
   9   1   8       24.68       26.64     19.61 o 
  11   1   8      419.16      403.84     51.17 o 
  13   1   8      256.45      164.28     38.27 o 
  15   1   8      280.01      233.35     44.13 o 
 -26   2   8     1191.59     1223.00     69.03 o 
 -24   2   8      383.29      410.49     31.61 o 
 -22   2   8      418.25      432.88     24.63 o 
 -20   2   8     1294.10     1290.58     54.81 o 
 -18   2   8       28.75       26.54      9.92 o 
 -16   2   8       46.22       42.00     10.53 o 
 -14   2   8     1145.25     1128.79     38.39 o 
 -12   2   8      155.48      159.78     15.75 o 
 -10   2   8       95.94      108.99     13.08 o 
  -8   2   8     3679.54     3713.65     81.90 o 
  -6   2   8      555.59      509.79     22.56 o 
  -4   2   8     2121.38     2065.28     43.17 o 
  -2   2   8      604.05      621.83     29.57 o 
   0   2   8       71.09       50.63     21.36 o 
   2   2   8        6.33       16.24     13.45 o 
   4   2   8      765.76      792.10     44.55 o 
   6   2   8     1659.00      989.61    558.39 o 
   8   2   8       22.82       36.04     19.87 o 
  10   2   8      215.35      243.66     41.17 o 
  12   2   8      775.52      707.40     60.41 o 
  14   2   8       12.70       36.34     23.01 o 
  16   2   8       59.77       49.52     27.70 o 
 -27   3   8        7.62       14.16     12.27 o 
 -25   3   8       10.91       -5.35     11.07 o 
 -23   3   8       26.37       25.97     12.68 o 
 -21   3   8      220.71      244.47     23.52 o 
 -19   3   8      207.18      221.97     21.55 o 
 -17   3   8      353.20      348.25     28.20 o 
 -15   3   8      279.93      268.49     19.53 o 
 -13   3   8       78.96       88.83     12.72 o 
 -11   3   8      781.03      824.69     35.88 o 
  -9   3   8      245.94      266.73     19.10 o 
  -7   3   8        1.04        8.78      6.59 o 
  -5   3   8     2542.47     2383.05     50.96 o 
  -3   3   8      114.74      121.10     14.93 o 
  -1   3   8     3276.78     3203.95    102.69 o 
   1   3   8      841.47      805.63     45.02 o 
   3   3   8      779.50      773.37     44.61 o 
   5   3   8      585.68      588.33     41.30 o 
   7   3   8       10.60       13.83     14.13 o 
   9   3   8        8.93       15.43     16.72 o 
  11   3   8      968.27      941.38     67.34 o 
  13   3   8       65.95       75.53     28.85 o 
  15   3   8       63.48      102.61     33.42 o 
 -26   4   8     1007.69     1052.08     52.16 o 
 -24   4   8        1.13       -3.65     10.29 o 
 -22   4   8       32.02       22.70     12.32 o 
 -20   4   8     1194.30     1182.89     66.73 o 
 -18   4   8     1534.67     1474.54     68.00 o 
 -16   4   8      460.57      451.87     31.23 o 
 -14   4   8     6514.76     6391.44    281.29 o 
 -12   4   8      642.19      625.23     32.00 o 
 -10   4   8      554.54      527.33     29.90 o 
  -8   4   8      601.30      609.09     27.11 o 
  -6   4   8        1.95        2.83      6.56 o 
  -4   4   8      303.15      281.53     19.08 o 
  -2   4   8      518.15      465.68     44.37 o 
   0   4   8      459.24      489.80     34.86 o 
   2   4   8      538.29      612.36     33.83 o 
   4   4   8       86.77      108.78     22.20 o 
   6   4   8       56.14       93.09     21.94 o 
   8   4   8      499.28      528.64     41.97 o 
  10   4   8       20.84       26.32     20.90 o 
  12   4   8      207.03      207.07     41.17 o 
  14   4   8        1.87        9.16     20.38 o 
 -25   5   8      978.47      946.34     56.46 o 
 -23   5   8       11.67       12.22     12.80 o 
 -21   5   8     2010.11     1933.07     81.32 o 
 -19   5   8      220.95      274.07     27.70 o 
 -17   5   8      476.06      430.91     31.87 o 
 -15   5   8      498.68      486.22     32.47 o 
 -13   5   8        3.52       -3.28      8.73 o 
 -11   5   8     1801.48     1722.14     63.16 o 
  -9   5   8     2704.58     2755.43     64.38 o 
  -7   5   8      494.96      552.69     30.29 o 
  -5   5   8       30.06       43.52     12.00 o 
  -3   5   8     1977.15     2028.16     54.17 o 
  -1   5   8      100.08      108.12     19.27 o 
   1   5   8      199.16      139.34     73.36 o 
   3   5   8       36.93       42.59     15.02 o 
   5   5   8      123.74      150.79     22.11 o 
   7   5   8      162.62      137.03     26.52 o 
   9   5   8      389.01      442.90     41.26 o 
  11   5   8      329.88      369.46     50.37 o 
  13   5   8        1.33        3.27     20.01 o 
 -24   6   8      158.58      134.92     23.13 o 
 -22   6   8      125.16      135.91     22.79 o 
 -20   6   8       28.21       35.60     14.10 o 
 -18   6   8        7.65       18.52     12.28 o 
 -16   6   8      398.28      379.19     30.97 o 
 -14   6   8       29.65       34.83     13.10 o 
 -12   6   8      317.88      370.02     29.76 o 
 -10   6   8       66.30       79.88     16.48 o 
  -8   6   8     1834.32     1788.37     56.07 o 
  -6   6   8     1292.77     1296.71     54.48 o 
  -4   6   8       43.89       32.38     12.33 o 
  -2   6   8      107.48      166.46     28.47 o 
   0   6   8      977.34      925.35     43.91 o 
   2   6   8       34.13       45.62     15.35 o 
   4   6   8      582.35      692.53     45.10 o 
   6   6   8     3107.25     3211.81    289.12 o 
   8   6   8        0.00       -2.03     17.65 o 
  10   6   8      155.70      210.70     32.64 o 
  12   6   8      285.65      273.55     46.94 o 
 -23   7   8       24.38       24.20     15.91 o 
 -21   7   8      246.36      238.63     27.22 o 
 -19   7   8      742.07      722.90     39.42 o 
 -17   7   8       42.18       65.93     16.85 o 
 -15   7   8     2557.37     2497.17    142.40 o 
 -13   7   8      711.72      757.85     37.83 o 
 -11   7   8      117.38      148.55     21.64 o 
  -9   7   8     3051.09     2870.52    113.46 o 
  -7   7   8      236.69      241.91     25.25 o 
  -5   7   8      282.13      270.10     25.90 o 
  -3   7   8     1075.56     1179.49     59.23 o 
  -1   7   8      805.50      782.05     41.92 o 
   1   7   8      539.36      564.82     38.17 o 
   3   7   8     1390.22     1412.55     60.01 o 
   5   7   8      125.14      142.86     27.09 o 
   7   7   8        0.20      -15.45     13.54 o 
   9   7   8       92.08      122.00     27.09 o 
  11   7   8        0.58        1.86     22.69 o 
 -20   8   8      212.56      255.13     28.04 o 
 -18   8   8       25.56       39.38     15.29 o 
 -16   8   8      194.56      158.28     23.38 o 
 -14   8   8      297.70      330.17     30.48 o 
 -12   8   8      274.27      236.89     26.05 o 
 -10   8   8        9.65       34.24     13.68 o 
  -8   8   8        9.44       31.78     13.27 o 
  -6   8   8      185.56      251.70     26.40 o 
  -4   8   8      276.09      262.17     29.94 o 
  -2   8   8      362.12      376.19     34.45 o 
   0   8   8       59.04       68.05     18.85 o 
   2   8   8        1.19        7.33     13.64 o 
   4   8   8        3.48        6.59     12.79 o 
   6   8   8      122.56      165.73     37.18 o 
   8   8   8       41.81       46.36     21.21 o 
 -17   9   8       14.23       21.22     14.33 o 
 -15   9   8      374.50      402.61     36.02 o 
 -13   9   8        6.88       18.12     13.83 o 
 -11   9   8      910.52      887.34     42.16 o 
  -9   9   8      280.62      311.46     29.80 o 
  -7   9   8      419.49      452.04     33.79 o 
  -5   9   8      262.14      303.44     32.45 o 
  -3   9   8       10.46        5.92     12.46 o 
  -1   9   8        2.54       -1.75     12.36 o 
   1   9   8      305.27      384.72     35.94 o 
   3   9   8       34.20       33.98     17.66 o 
   5   9   8     1540.56     1707.49     65.24 o 
   7   9   8       48.64       58.32     19.64 o 
 -14  10   8     1357.41     1300.99     52.72 o 
 -12  10   8        8.67        9.70     13.96 o 
 -10  10   8      997.33      949.38     44.62 o 
  -8  10   8       80.66       89.30     19.35 o 
  -6  10   8       14.32       12.66     15.00 o 
  -4  10   8      200.94      247.60     31.58 o 
  -2  10   8      198.69      213.16     29.89 o 
   0  10   8       24.68       28.19     16.89 o 
   2  10   8      202.91      269.73     33.22 o 
  -7  11   8        0.58       12.00     19.84 o 
  -5  11   8       69.42       83.94     22.31 o 
 -25   1   9        8.19       20.98     12.86 o 
 -23   1   9        7.94       12.43     10.05 o 
 -21   1   9        0.14       -0.07      9.31 o 
 -19   1   9      586.00      649.45     28.03 o 
 -17   1   9      276.01      311.71     24.27 o 
 -15   1   9     2470.15     2560.11     87.87 o 
 -13   1   9       78.35       66.94     12.87 o 
 -11   1   9     1033.71     1060.39     37.83 o 
  -9   1   9      180.74      214.45     20.87 o 
  -7   1   9      366.46      390.74     25.56 o 
  -5   1   9        6.70        7.24      8.25 o 
  -3   1   9       18.84       13.14      9.07 o 
  -1   1   9       51.44       60.28     17.89 o 
   1   1   9       84.49      115.83     24.67 o 
   3   1   9       48.18       52.23     19.50 o 
   5   1   9      728.78      805.72     63.05 o 
   7   1   9      489.23      496.93     56.04 o 
   9   1   9       65.25       63.44     34.83 o 
  11   1   9        8.59       32.01     22.69 o 
 -24   2   9       57.44       71.57     16.87 o 
 -22   2   9        4.03        7.14     11.32 o 
 -20   2   9      712.90      722.49     45.48 o 
 -18   2   9        3.12       14.04     10.26 o 
 -16   2   9      455.09      441.64     26.29 o 
 -14   2   9      315.95      351.19     23.88 o 
 -12   2   9       31.16       30.61     10.84 o 
 -10   2   9      742.18      659.91     82.85 o 
  -8   2   9       28.65       25.25     10.37 o 
  -6   2   9      385.30      366.29     25.02 o 
  -4   2   9      313.01      295.10     22.95 o 
  -2   2   9      389.08      352.95     27.63 o 
   0   2   9        5.11       15.03     15.05 o 
   2   2   9      618.39      650.01     45.40 o 
   4   2   9       26.88       52.68     20.50 o 
   6   2   9      722.04      664.14     61.09 o 
   8   2   9      101.73       81.27     30.04 o 
  10   2   9      109.57      134.05     35.18 o 
 -23   3   9        0.32        6.85     13.54 o 
 -21   3   9      117.04      118.87     20.90 o 
 -19   3   9      104.37       89.73     19.01 o 
 -17   3   9        3.35        3.84     11.15 o 
 -15   3   9       99.64       85.96     19.08 o 
 -13   3   9      241.94      253.39     26.18 o 
 -11   3   9      520.29      612.93     27.80 o 
  -9   3   9      216.54      278.44     21.19 o 
  -7   3   9        2.81        6.38      8.15 o 
  -5   3   9      676.90      683.73     30.70 o 
  -3   3   9        7.93       12.67      9.37 o 
  -1   3   9      194.14      222.25     26.59 o 
   1   3   9       35.70       58.96     19.46 o 
   3   3   9       34.63       48.72     19.34 o 
   5   3   9       32.06       55.98     20.40 o 
   7   3   9        0.00       17.54     19.31 o 
   9   3   9      142.69      158.90     36.34 o 
  11   3   9       84.86       62.96     60.40 o 
 -22   4   9       69.42       66.69     18.29 o 
 -20   4   9        0.76        0.76     12.36 o 
 -18   4   9       73.91       72.89     17.51 o 
 -16   4   9       58.41       38.29     14.54 o 
 -14   4   9      218.10      202.39     23.73 o 
 -12   4   9      865.14      906.16     40.56 o 
 -10   4   9       91.92      103.80     17.77 o 
  -8   4   9        1.55        2.01     11.54 o 
  -6   4   9      646.53      626.73     38.07 o 
  -4   4   9       20.77       11.25      9.08 o 
  -2   4   9      150.11      162.12     23.52 o 
   0   4   9      105.32      132.64     22.50 o 
   2   4   9      986.96     1028.14     55.84 o 
   4   4   9      135.49      145.50     28.35 o 
   6   4   9      532.93      578.32     46.78 o 
   8   4   9        8.36       16.90     23.46 o 
  10   4   9       56.15       93.60     32.54 o 
 -21   5   9      854.27      976.72     73.18 o 
 -19   5   9      217.36      225.67     27.17 o 
 -17   5   9       43.13       35.55     14.35 o 
 -15   5   9       44.70       56.71     15.89 o 
 -13   5   9      999.88      910.81     52.69 o 
 -11   5   9      163.76      178.30     23.42 o 
  -9   5   9      807.75      883.66     40.37 o 
  -7   5   9      209.59      217.23     24.26 o 
  -5   5   9      207.30      261.42     26.24 o 
  -3   5   9      648.56      654.97     48.28 o 
  -1   5   9      815.36      862.88     52.10 o 
   1   5   9       11.98       24.57     16.51 o 
   3   5   9      107.56      142.91     34.61 o 
   5   5   9      106.66      104.68     33.44 o 
   7   5   9       92.90      101.37     26.15 o 
   9   5   9       11.92       26.12     24.63 o 
 -20   6   9        1.71        6.41     14.68 o 
 -18   6   9      417.27      464.53     36.62 o 
 -16   6   9       39.74       39.70     16.24 o 
 -14   6   9      106.51      142.64     21.92 o 
 -12   6   9        4.03       15.31     12.97 o 
 -10   6   9      289.21      320.91     29.72 o 
  -8   6   9     1055.32     1114.01     45.51 o 
  -6   6   9      179.31      212.56     24.93 o 
  -4   6   9      277.32      301.60     32.73 o 
  -2   6   9       53.38       63.84     18.19 o 
   0   6   9      564.90      625.67     48.23 o 
   2   6   9        6.42       19.49     17.06 o 
   4   6   9      255.05      216.58     57.68 o 
   6   6   9       50.04       51.54     28.24 o 
 -17   7   9        6.18       19.30     14.35 o 
 -15   7   9       90.13      118.62     21.45 o 
 -13   7   9        0.50        1.21     11.42 o 
 -11   7   9      189.71      168.15     23.03 o 
  -9   7   9       84.74       91.36     18.78 o 
  -7   7   9        4.67       15.42     13.29 o 
  -5   7   9      338.65      468.29     39.15 o 
  -3   7   9      588.74      489.44     39.46 o 
  -1   7   9       90.98      117.81     22.56 o 
   1   7   9       32.09       26.27     15.23 o 
   3   7   9       33.43       34.34     15.50 o 
   5   7   9       67.57       58.77     39.18 o 
 -14   8   9        0.89       -6.84     12.38 o 
 -12   8   9       79.57      117.09     21.43 o 
 -10   8   9      344.81      332.67     32.06 o 
  -8   8   9      669.12      714.91     39.49 o 
  -6   8   9       32.44       60.05     19.50 o 
  -4   8   9      446.02      498.57     43.20 o 
  -2   8   9       20.44       32.39     17.06 o 
   0   8   9      222.19      229.90     31.09 o 
   2   8   9       57.97       69.07     20.80 o 
  -9   9   9        0.74        9.68     14.29 o 
  -7   9   9        3.31       -2.20     14.65 o 
  -5   9   9      384.23      372.72     38.11 o 
 -20   0  10        4.97       17.17     19.64 o 
 -18   0  10      353.44      365.05     48.33 o 
 -16   0  10       97.20      111.77     27.26 o 
 -14   0  10        5.31       16.66     16.49 o 
 -12   0  10       24.41       38.25     18.68 o 
 -10   0  10        8.55        5.57     15.39 o 
  -8   0  10      496.94      559.02     45.86 o 
  -6   0  10      566.37      595.56     45.86 o 
  -4   0  10     1390.25     1544.32     68.45 o 
  -2   0  10      995.95     1016.06     56.76 o 
   0   0  10      599.82      606.21     88.16 o 
   2   0  10      100.08      218.76     60.95 o 
   4   0  10      293.80      308.00     70.74 o 
 -19   1  10      319.23      357.33     29.89 o 
 -17   1  10       14.68        4.66     11.68 o 
 -15   1  10     1157.19     1290.78     45.50 o 
 -13   1  10      302.59      377.44     28.67 o 
 -11   1  10        9.91       20.31     11.83 o 
  -9   1  10      769.68      885.24     37.74 o 
  -7   1  10      243.72      288.89     25.47 o 
  -5   1  10      191.55      237.70     23.08 o 
  -3   1  10      493.42      487.94     30.54 o 
  -1   1  10       54.27       43.13     19.18 o 
   1   1  10       88.37       75.64     30.75 o 
   3   1  10      455.01      487.27     58.10 o 
   5   1  10        9.86       22.91     23.39 o 
 -18   2  10       53.47       59.62     20.23 o 
 -16   2  10      324.96      321.28     35.31 o 
 -14   2  10       68.81       90.55     18.73 o 
 -12   2  10      451.53      530.32     32.73 o 
 -10   2  10      431.58      500.95     31.67 o 
  -8   2  10      887.82     1005.27     39.66 o 
  -6   2  10       35.18       28.95     12.18 o 
  -4   2  10      493.77      603.34     32.29 o 
  -2   2  10      421.71      400.74     31.07 o 
   0   2  10       29.29       19.67     15.34 o 
   2   2  10       54.39       76.66     28.85 o 
   4   2  10      127.32      184.72     41.04 o 
 -17   3  10      407.51      495.31     37.12 o 
 -15   3  10        1.48        4.63     13.03 o 
 -13   3  10      119.96       99.84     22.14 o 
 -11   3  10      193.24      235.39     30.42 o 
  -9   3  10        0.47        8.20     14.33 o 
  -7   3  10      960.20     1129.92     52.97 o 
  -5   3  10      141.49      160.87     20.77 o 
  -3   3  10        0.27       -2.64     11.16 o 
  -1   3  10      406.88      485.83     45.21 o 
   1   3  10      415.20      404.61     36.99 o 
   3   3  10      117.14      110.83     33.93 o 
 -16   4  10      746.24      785.21     42.33 o 
 -14   4  10     1352.30     1442.45     54.75 o 
 -12   4  10        1.68       10.65     13.53 o 
 -10   4  10      764.76      799.09     46.49 o 
  -8   4  10       95.17       88.82     22.15 o 
  -6   4  10       65.65       76.89     24.46 o 
  -4   4  10      115.65      133.81     29.68 o 
  -2   4  10     1239.83     1332.14     68.27 o 
   0   4  10       29.65       22.46     20.20 o 
   2   4  10      307.40      388.89     43.96 o 
 -15   5  10      127.91      183.07     26.42 o 
 -13   5  10      598.66      609.79     58.41 o 
 -11   5  10        8.91        4.93     13.02 o 
  -9   5  10        0.44       -1.82     11.96 o 
  -7   5  10     1067.21     1101.17     56.55 o 
  -5   5  10     1267.37     1372.46     70.05 o 
  -3   5  10       23.03       39.52     21.35 o 
  -1   5  10        2.01        0.28     16.24 o 
 -12   6  10      182.92      242.34     28.98 o 
 -10   6  10       68.83       91.84     21.60 o 
  -8   6  10       72.54      107.36     20.76 o 
  -6   6  10       67.80       87.34     24.71 o 
  -4   6  10      304.63      350.11     42.46 o 
                                                 
